# Supplementary material for: Configurational and chain-mediational path-ways linking natural environment perception to restorative environmental perception
Source: PLoS One. 2026 Mar 6;21(3):e0343515. doi: 10.1371/journal.pone.0343515 (PMC12965586; doi:10.1371/journal.pone.0343515)
Supplement: S1 File — (XLSX) [file pone.0343515.s001.xlsx]

## Sheet: 11111
NEP1;NEP2;NEP3;NEP4;NEP5;NEP6;NEP7;EP1;EP2;EP3;EP4;PA1;PA2;PA3;PA4;PA5;PA6;PA7;C1;C2;C3;C4;C5;E1;E2;E3;E4;MA1;MA2;PAY1;PAY2;PAY3;F1;F2;F3;F4
5.000000000000;5.000000000000;5.000000000000;4.000000000000;5.000000000000;5.000000000000;5.000000000000;5.000000000000;5.000000000000;5.000000000000;4.000000000000;4.000000000000;4.000000000000;5.000000000000;4.000000000000;4.000000000000;5.000000000000;4.000000000000;5.000000000000;5.000000000000;5.000000000000;4.000000000000;4.000000000000;4.000000000000;4.000000000000;4.000000000000;5.0000000…
4.000000000000;4.000000000000;4.000000000000;2.000000000000;3.000000000000;3.000000000000;3.000000000000;4.000000000000;4.000000000000;3.000000000000;2.000000000000;3.000000000000;2.000000000000;2.000000000000;3.000000000000;4.000000000000;3.000000000000;3.000000000000;4.000000000000;4.000000000000;3.000000000000;4.000000000000;4.000000000000;2.000000000000;3.000000000000;3.000000000000;3.0000000…
5.000000000000;5.000000000000;5.000000000000;5.000000000000;5.000000000000;5.000000000000;5.000000000000;4.000000000000;5.000000000000;5.000000000000;5.000000000000;4.000000000000;4.000000000000;4.000000000000;5.000000000000;5.000000000000;5.000000000000;5.000000000000;5.000000000000;5.000000000000;5.000000000000;5.000000000000;4.000000000000;4.000000000000;5.000000000000;4.000000000000;5.0000000…
5.000000000000;5.000000000000;5.000000000000;5.000000000000;5.000000000000;5.000000000000;5.000000000000;4.000000000000;4.000000000000;4.000000000000;4.000000000000;4.000000000000;5.000000000000;3.000000000000;3.000000000000;4.000000000000;4.000000000000;3.000000000000;5.000000000000;5.000000000000;5.000000000000;4.000000000000;3.000000000000;3.000000000000;3.000000000000;3.000000000000;4.0000000…
3.000000000000;4.000000000000;4.000000000000;4.000000000000;4.000000000000;4.000000000000;4.000000000000;4.000000000000;4.000000000000;3.000000000000;4.000000000000;3.000000000000;4.000000000000;3.000000000000;5.000000000000;5.000000000000;4.000000000000;5.000000000000;3.000000000000;4.000000000000;4.000000000000;5.000000000000;3.000000000000;4.000000000000;4.000000000000;3.000000000000;2.0000000…
5.000000000000;5.000000000000;5.000000000000;5.000000000000;5.000000000000;5.000000000000;5.000000000000;5.000000000000;5.000000000000;5.000000000000;5.000000000000;5.000000000000;3.000000000000;3.000000000000;5.000000000000;4.000000000000;3.000000000000;3.000000000000;5.000000000000;5.000000000000;5.000000000000;5.000000000000;4.000000000000;3.000000000000;3.000000000000;3.000000000000;5.0000000…
5.000000000000;5.000000000000;5.000000000000;5.000000000000;5.000000000000;5.000000000000;5.000000000000;5.000000000000;5.000000000000;5.000000000000;5.000000000000;5.000000000000;5.000000000000;5.000000000000;5.000000000000;5.000000000000;5.000000000000;5.000000000000;5.000000000000;5.000000000000;5.000000000000;5.000000000000;5.000000000000;5.000000000000;5.000000000000;5.000000000000;5.0000000…
4.000000000000;5.000000000000;5.000000000000;4.000000000000;3.000000000000;2.000000000000;4.000000000000;2.000000000000;3.000000000000;2.000000000000;3.000000000000;5.000000000000;3.000000000000;3.000000000000;2.000000000000;1.000000000000;3.000000000000;3.000000000000;3.000000000000;3.000000000000;5.000000000000;5.000000000000;5.000000000000;4.000000000000;5.000000000000;4.000000000000;4.0000000…
5.000000000000;5.000000000000;4.000000000000;4.000000000000;4.000000000000;5.000000000000;5.000000000000;4.000000000000;5.000000000000;5.000000000000;5.000000000000;3.000000000000;2.000000000000;3.000000000000;3.000000000000;3.000000000000;4.000000000000;4.000000000000;4.000000000000;3.000000000000;5.000000000000;5.000000000000;5.000000000000;5.000000000000;5.000000000000;5.000000000000;4.0000000…
5.000000000000;4.000000000000;3.000000000000;3.000000000000;3.000000000000;5.000000000000;4.000000000000;4.000000000000;4.000000000000;4.000000000000;5.000000000000;3.000000000000;3.000000000000;4.000000000000;3.000000000000;4.000000000000;4.000000000000;5.000000000000;4.000000000000;3.000000000000;3.000000000000;5.000000000000;3.000000000000;4.000000000000;3.000000000000;4.000000000000;5.0000000…
4.000000000000;4.000000000000;5.000000000000;3.000000000000;1.000000000000;3.000000000000;3.000000000000;3.000000000000;3.000000000000;3.000000000000;3.000000000000;1.000000000000;1.000000000000;1.000000000000;1.000000000000;1.000000000000;2.000000000000;3.000000000000;3.000000000000;4.000000000000;3.000000000000;3.000000000000;2.000000000000;2.000000000000;1.000000000000;1.000000000000;5.0000000…
5.000000000000;4.000000000000;3.000000000000;4.000000000000;3.000000000000;5.000000000000;4.000000000000;3.000000000000;4.000000000000;4.000000000000;5.000000000000;5.000000000000;3.000000000000;3.000000000000;3.000000000000;4.000000000000;4.000000000000;4.000000000000;4.000000000000;3.000000000000;4.000000000000;2.000000000000;4.000000000000;4.000000000000;4.000000000000;3.000000000000;4.0000000…
5.000000000000;4.000000000000;5.000000000000;5.000000000000;5.000000000000;4.000000000000;5.000000000000;5.000000000000;4.000000000000;4.000000000000;4.000000000000;5.000000000000;5.000000000000;5.000000000000;5.000000000000;4.000000000000;3.000000000000;5.000000000000;4.000000000000;5.000000000000;5.000000000000;5.000000000000;5.000000000000;5.000000000000;4.000000000000;4.000000000000;5.0000000…
3.000000000000;5.000000000000;2.000000000000;2.000000000000;4.000000000000;5.000000000000;5.000000000000;4.000000000000;4.000000000000;4.000000000000;3.000000000000;1.000000000000;1.000000000000;1.000000000000;3.000000000000;4.000000000000;3.000000000000;5.000000000000;3.000000000000;3.000000000000;4.000000000000;4.000000000000;3.000000000000;2.000000000000;3.000000000000;4.000000000000;5.0000000…
3.000000000000;4.000000000000;3.000000000000;3.000000000000;3.000000000000;3.000000000000;3.000000000000;4.000000000000;3.000000000000;3.000000000000;3.000000000000;1.000000000000;1.000000000000;1.000000000000;1.000000000000;1.000000000000;1.000000000000;1.000000000000;1.000000000000;3.000000000000;3.000000000000;3.000000000000;1.000000000000;1.000000000000;1.000000000000;1.000000000000;2.0000000…
5.000000000000;3.000000000000;4.000000000000;5.000000000000;3.000000000000;3.000000000000;3.000000000000;3.000000000000;3.000000000000;4.000000000000;4.000000000000;3.000000000000;3.000000000000;3.000000000000;4.000000000000;4.000000000000;3.000000000000;3.000000000000;4.000000000000;4.000000000000;4.000000000000;4.000000000000;3.000000000000;3.000000000000;3.000000000000;4.000000000000;5.0000000…
5.000000000000;5.000000000000;5.000000000000;5.000000000000;5.000000000000;3.000000000000;5.000000000000;5.000000000000;5.000000000000;3.000000000000;5.000000000000;3.000000000000;4.000000000000;5.000000000000;3.000000000000;5.000000000000;3.000000000000;5.000000000000;5.000000000000;4.000000000000;4.000000000000;5.000000000000;3.000000000000;3.000000000000;4.000000000000;5.000000000000;5.0000000…
5.000000000000;4.000000000000;5.000000000000;4.000000000000;4.000000000000;4.000000000000;5.000000000000;5.000000000000;5.000000000000;4.000000000000;3.000000000000;3.000000000000;4.000000000000;4.000000000000;4.000000000000;5.000000000000;4.000000000000;5.000000000000;4.000000000000;4.000000000000;4.000000000000;4.000000000000;3.000000000000;4.000000000000;4.000000000000;3.000000000000;4.0000000…
4.000000000000;4.000000000000;4.000000000000;4.000000000000;4.000000000000;4.000000000000;4.000000000000;4.000000000000;4.000000000000;4.000000000000;4.000000000000;2.000000000000;2.000000000000;2.000000000000;2.000000000000;2.000000000000;2.000000000000;3.000000000000;3.000000000000;4.000000000000;4.000000000000;4.000000000000;4.000000000000;4.000000000000;4.000000000000;4.000000000000;4.0000000…
3.000000000000;4.000000000000;4.000000000000;3.000000000000;4.000000000000;4.000000000000;5.000000000000;4.000000000000;5.000000000000;5.000000000000;4.000000000000;4.000000000000;4.000000000000;5.000000000000;4.000000000000;4.000000000000;4.000000000000;4.000000000000;5.000000000000;5.000000000000;3.000000000000;5.000000000000;4.000000000000;5.000000000000;4.000000000000;4.000000000000;4.0000000…
5.000000000000;5.000000000000;5.000000000000;5.000000000000;5.000000000000;5.000000000000;5.000000000000;5.000000000000;5.000000000000;5.000000000000;5.000000000000;5.000000000000;5.000000000000;5.000000000000;5.000000000000;5.000000000000;5.000000000000;5.000000000000;5.000000000000;4.000000000000;5.000000000000;5.000000000000;5.000000000000;5.000000000000;5.000000000000;5.000000000000;5.0000000…
4.000000000000;4.000000000000;4.000000000000;4.000000000000;4.000000000000;4.000000000000;4.000000000000;4.000000000000;5.000000000000;5.000000000000;5.000000000000;5.000000000000;4.000000000000;4.000000000000;3.000000000000;4.000000000000;4.000000000000;5.000000000000;5.000000000000;5.000000000000;5.000000000000;5.000000000000;5.000000000000;5.000000000000;5.000000000000;5.000000000000;5.0000000…
5.000000000000;5.000000000000;5.000000000000;5.000000000000;5.000000000000;5.000000000000;5.000000000000;5.000000000000;5.000000000000;5.000000000000;5.000000000000;5.000000000000;3.000000000000;5.000000000000;5.000000000000;5.000000000000;5.000000000000;5.000000000000;4.000000000000;5.000000000000;5.000000000000;5.000000000000;5.000000000000;5.000000000000;4.000000000000;4.000000000000;5.0000000…
4.000000000000;5.000000000000;4.000000000000;4.000000000000;4.000000000000;4.000000000000;4.000000000000;5.000000000000;5.000000000000;4.000000000000;4.000000000000;3.000000000000;3.000000000000;3.000000000000;3.000000000000;3.000000000000;3.000000000000;4.000000000000;4.000000000000;4.000000000000;4.000000000000;4.000000000000;3.000000000000;3.000000000000;3.000000000000;3.000000000000;4.0000000…
5.000000000000;5.000000000000;5.000000000000;5.000000000000;5.000000000000;5.000000000000;5.000000000000;4.000000000000;5.000000000000;5.000000000000;5.000000000000;4.000000000000;5.000000000000;5.000000000000;5.000000000000;4.000000000000;5.000000000000;5.000000000000;5.000000000000;5.000000000000;5.000000000000;5.000000000000;4.000000000000;4.000000000000;5.000000000000;4.000000000000;5.0000000…
5.000000000000;5.000000000000;5.000000000000;5.000000000000;4.000000000000;5.000000000000;4.000000000000;4.000000000000;4.000000000000;4.000000000000;5.000000000000;5.000000000000;5.000000000000;5.000000000000;5.000000000000;5.000000000000;5.000000000000;5.000000000000;4.000000000000;5.000000000000;4.000000000000;5.000000000000;5.000000000000;5.000000000000;5.000000000000;5.000000000000;4.0000000…
4.000000000000;4.000000000000;4.000000000000;3.000000000000;4.000000000000;4.000000000000;4.000000000000;4.000000000000;3.000000000000;5.000000000000;5.000000000000;4.000000000000;4.000000000000;4.000000000000;4.000000000000;5.000000000000;4.000000000000;5.000000000000;4.000000000000;5.000000000000;5.000000000000;5.000000000000;5.000000000000;4.000000000000;5.000000000000;4.000000000000;4.0000000…
4.000000000000;4.000000000000;3.000000000000;3.000000000000;4.000000000000;4.000000000000;4.000000000000;5.000000000000;4.000000000000;5.000000000000;4.000000000000;4.000000000000;5.000000000000;4.000000000000;4.000000000000;5.000000000000;5.000000000000;4.000000000000;5.000000000000;5.000000000000;4.000000000000;4.000000000000;3.000000000000;5.000000000000;5.000000000000;4.000000000000;4.0000000…
5.000000000000;5.000000000000;5.000000000000;4.000000000000;4.000000000000;4.000000000000;5.000000000000;4.000000000000;5.000000000000;3.000000000000;3.000000000000;4.000000000000;4.000000000000;5.000000000000;5.000000000000;5.000000000000;5.000000000000;5.000000000000;4.000000000000;4.000000000000;4.000000000000;5.000000000000;5.000000000000;5.000000000000;4.000000000000;5.000000000000;5.0000000…
3.000000000000;5.000000000000;5.000000000000;3.000000000000;4.000000000000;5.000000000000;4.000000000000;5.000000000000;5.000000000000;4.000000000000;5.000000000000;3.000000000000;3.000000000000;5.000000000000;5.000000000000;5.000000000000;4.000000000000;4.000000000000;5.000000000000;3.000000000000;5.000000000000;3.000000000000;4.000000000000;5.000000000000;5.000000000000;5.000000000000;5.0000000…
5.000000000000;5.000000000000;5.000000000000;5.000000000000;5.000000000000;5.000000000000;5.000000000000;5.000000000000;5.000000000000;5.000000000000;5.000000000000;3.000000000000;3.000000000000;3.000000000000;3.000000000000;3.000000000000;3.000000000000;3.000000000000;4.000000000000;4.000000000000;4.000000000000;4.000000000000;4.000000000000;4.000000000000;3.000000000000;4.000000000000;4.0000000…
5.000000000000;5.000000000000;4.000000000000;5.000000000000;5.000000000000;5.000000000000;5.000000000000;5.000000000000;4.000000000000;4.000000000000;4.000000000000;3.000000000000;4.000000000000;3.000000000000;2.000000000000;3.000000000000;3.000000000000;3.000000000000;4.000000000000;4.000000000000;5.000000000000;4.000000000000;3.000000000000;3.000000000000;3.000000000000;4.000000000000;5.0000000…
4.000000000000;5.000000000000;5.000000000000;5.000000000000;4.000000000000;4.000000000000;4.000000000000;4.000000000000;4.000000000000;4.000000000000;5.000000000000;4.000000000000;3.000000000000;3.000000000000;3.000000000000;3.000000000000;3.000000000000;4.000000000000;4.000000000000;4.000000000000;4.000000000000;4.000000000000;4.000000000000;4.000000000000;4.000000000000;4.000000000000;4.0000000…
5.000000000000;4.000000000000;4.000000000000;5.000000000000;5.000000000000;5.000000000000;5.000000000000;5.000000000000;4.000000000000;5.000000000000;4.000000000000;5.000000000000;4.000000000000;5.000000000000;5.000000000000;4.000000000000;4.000000000000;5.000000000000;5.000000000000;5.000000000000;5.000000000000;4.000000000000;5.000000000000;4.000000000000;4.000000000000;5.000000000000;4.0000000…
4.000000000000;4.000000000000;4.000000000000;4.000000000000;4.000000000000;4.000000000000;4.000000000000;4.000000000000;4.000000000000;4.000000000000;3.000000000000;3.000000000000;3.000000000000;3.000000000000;3.000000000000;3.000000000000;3.000000000000;3.000000000000;4.000000000000;3.000000000000;4.000000000000;3.000000000000;3.000000000000;3.000000000000;2.000000000000;3.000000000000;3.0000000…
5.000000000000;4.000000000000;5.000000000000;5.000000000000;5.000000000000;5.000000000000;5.000000000000;5.000000000000;5.000000000000;5.000000000000;5.000000000000;5.000000000000;5.000000000000;4.000000000000;3.000000000000;4.000000000000;4.000000000000;3.000000000000;4.000000000000;5.000000000000;5.000000000000;5.000000000000;5.000000000000;5.000000000000;4.000000000000;4.000000000000;5.0000000…
5.000000000000;5.000000000000;5.000000000000;5.000000000000;4.000000000000;5.000000000000;5.000000000000;5.000000000000;5.000000000000;5.000000000000;5.000000000000;3.000000000000;5.000000000000;4.000000000000;5.000000000000;5.000000000000;4.000000000000;4.000000000000;5.000000000000;5.000000000000;5.000000000000;5.000000000000;3.000000000000;4.000000000000;3.000000000000;5.000000000000;5.0000000…
4.000000000000;5.000000000000;5.000000000000;5.000000000000;5.000000000000;4.000000000000;4.000000000000;4.000000000000;4.000000000000;4.000000000000;4.000000000000;3.000000000000;3.000000000000;3.000000000000;3.000000000000;3.000000000000;4.000000000000;3.000000000000;4.000000000000;4.000000000000;4.000000000000;4.000000000000;4.000000000000;4.000000000000;4.000000000000;4.000000000000;4.0000000…
4.000000000000;4.000000000000;4.000000000000;4.000000000000;5.000000000000;3.000000000000;4.000000000000;4.000000000000;4.000000000000;4.000000000000;4.000000000000;3.000000000000;5.000000000000;4.000000000000;4.000000000000;3.000000000000;5.000000000000;3.000000000000;4.000000000000;4.000000000000;5.000000000000;4.000000000000;3.000000000000;3.000000000000;4.000000000000;4.000000000000;5.0000000…
5.000000000000;5.000000000000;4.000000000000;5.000000000000;4.000000000000;4.000000000000;4.000000000000;4.000000000000;5.000000000000;5.000000000000;5.000000000000;3.000000000000;3.000000000000;3.000000000000;5.000000000000;5.000000000000;5.000000000000;5.000000000000;4.000000000000;4.000000000000;5.000000000000;5.000000000000;5.000000000000;2.000000000000;2.000000000000;3.000000000000;5.0000000…
5.000000000000;3.000000000000;5.000000000000;5.000000000000;4.000000000000;4.000000000000;5.000000000000;4.000000000000;4.000000000000;4.000000000000;4.000000000000;3.000000000000;3.000000000000;3.000000000000;4.000000000000;4.000000000000;4.000000000000;4.000000000000;4.000000000000;3.000000000000;4.000000000000;4.000000000000;4.000000000000;3.000000000000;2.000000000000;3.000000000000;3.0000000…
4.000000000000;4.000000000000;4.000000000000;3.000000000000;4.000000000000;4.000000000000;4.000000000000;4.000000000000;3.000000000000;5.000000000000;5.000000000000;4.000000000000;4.000000000000;4.000000000000;4.000000000000;5.000000000000;4.000000000000;5.000000000000;3.000000000000;4.000000000000;4.000000000000;4.000000000000;4.000000000000;4.000000000000;4.000000000000;4.000000000000;4.0000000…
5.000000000000;4.000000000000;4.000000000000;4.000000000000;5.000000000000;4.000000000000;5.000000000000;5.000000000000;4.000000000000;5.000000000000;5.000000000000;4.000000000000;5.000000000000;5.000000000000;5.000000000000;5.000000000000;5.000000000000;5.000000000000;5.000000000000;5.000000000000;2.000000000000;4.000000000000;5.000000000000;5.000000000000;5.000000000000;5.000000000000;4.0000000…
5.000000000000;5.000000000000;5.000000000000;5.000000000000;5.000000000000;5.000000000000;5.000000000000;5.000000000000;5.000000000000;5.000000000000;5.000000000000;4.000000000000;5.000000000000;4.000000000000;5.000000000000;4.000000000000;5.000000000000;4.000000000000;4.000000000000;5.000000000000;5.000000000000;5.000000000000;4.000000000000;4.000000000000;4.000000000000;4.000000000000;5.0000000…
5.000000000000;5.000000000000;5.000000000000;3.000000000000;3.000000000000;3.000000000000;5.000000000000;5.000000000000;5.000000000000;5.000000000000;5.000000000000;3.000000000000;3.000000000000;2.000000000000;2.000000000000;3.000000000000;2.000000000000;1.000000000000;5.000000000000;5.000000000000;5.000000000000;5.000000000000;5.000000000000;3.000000000000;3.000000000000;5.000000000000;5.0000000…
3.000000000000;5.000000000000;3.000000000000;4.000000000000;3.000000000000;5.000000000000;4.000000000000;5.000000000000;4.000000000000;4.000000000000;5.000000000000;4.000000000000;3.000000000000;3.000000000000;5.000000000000;3.000000000000;4.000000000000;4.000000000000;5.000000000000;5.000000000000;4.000000000000;3.000000000000;4.000000000000;5.000000000000;3.000000000000;4.000000000000;5.0000000…
5.000000000000;3.000000000000;5.000000000000;5.000000000000;5.000000000000;3.000000000000;5.000000000000;5.000000000000;5.000000000000;4.000000000000;4.000000000000;5.000000000000;3.000000000000;4.000000000000;5.000000000000;3.000000000000;4.000000000000;4.000000000000;5.000000000000;5.000000000000;3.000000000000;3.000000000000;5.000000000000;5.000000000000;4.000000000000;4.000000000000;5.0000000…
5.000000000000;4.000000000000;5.000000000000;5.000000000000;5.000000000000;3.000000000000;5.000000000000;5.000000000000;3.000000000000;4.000000000000;4.000000000000;3.000000000000;3.000000000000;2.000000000000;3.000000000000;4.000000000000;4.000000000000;4.000000000000;4.000000000000;5.000000000000;4.000000000000;5.000000000000;5.000000000000;5.000000000000;4.000000000000;4.000000000000;5.0000000…
4.000000000000;4.000000000000;5.000000000000;4.000000000000;5.000000000000;4.000000000000;5.000000000000;5.000000000000;4.000000000000;4.000000000000;5.000000000000;4.000000000000;4.000000000000;4.000000000000;3.000000000000;4.000000000000;4.000000000000;4.000000000000;5.000000000000;5.000000000000;4.000000000000;4.000000000000;4.000000000000;4.000000000000;3.000000000000;4.000000000000;4.0000000…
5.000000000000;5.000000000000;5.000000000000;5.000000000000;5.000000000000;5.000000000000;5.000000000000;5.000000000000;5.000000000000;5.000000000000;5.000000000000;5.000000000000;5.000000000000;5.000000000000;5.000000000000;5.000000000000;5.000000000000;5.000000000000;5.000000000000;5.000000000000;5.000000000000;5.000000000000;5.000000000000;5.000000000000;5.000000000000;5.000000000000;5.0000000…
5.000000000000;5.000000000000;4.000000000000;3.000000000000;5.000000000000;5.000000000000;4.000000000000;5.000000000000;4.000000000000;5.000000000000;5.000000000000;4.000000000000;5.000000000000;5.000000000000;5.000000000000;5.000000000000;5.000000000000;4.000000000000;5.000000000000;5.000000000000;4.000000000000;5.000000000000;5.000000000000;5.000000000000;5.000000000000;5.000000000000;5.0000000…
5.000000000000;5.000000000000;5.000000000000;5.000000000000;5.000000000000;5.000000000000;5.000000000000;5.000000000000;5.000000000000;5.000000000000;5.000000000000;5.000000000000;5.000000000000;5.000000000000;5.000000000000;5.000000000000;5.000000000000;5.000000000000;5.000000000000;5.000000000000;5.000000000000;5.000000000000;5.000000000000;5.000000000000;5.000000000000;5.000000000000;5.0000000…
5.000000000000;5.000000000000;5.000000000000;5.000000000000;5.000000000000;5.000000000000;5.000000000000;5.000000000000;5.000000000000;5.000000000000;5.000000000000;5.000000000000;5.000000000000;5.000000000000;5.000000000000;5.000000000000;5.000000000000;5.000000000000;5.000000000000;5.000000000000;5.000000000000;5.000000000000;5.000000000000;5.000000000000;5.000000000000;5.000000000000;5.0000000…
5.000000000000;5.000000000000;5.000000000000;5.000000000000;5.000000000000;5.000000000000;5.000000000000;4.000000000000;4.000000000000;5.000000000000;5.000000000000;5.000000000000;5.000000000000;5.000000000000;4.000000000000;5.000000000000;5.000000000000;5.000000000000;5.000000000000;5.000000000000;5.000000000000;5.000000000000;5.000000000000;4.000000000000;5.000000000000;4.000000000000;5.0000000…
5.000000000000;5.000000000000;5.000000000000;4.000000000000;5.000000000000;5.000000000000;5.000000000000;5.000000000000;5.000000000000;4.000000000000;5.000000000000;5.000000000000;5.000000000000;5.000000000000;4.000000000000;4.000000000000;4.000000000000;5.000000000000;5.000000000000;5.000000000000;5.000000000000;5.000000000000;5.000000000000;5.000000000000;4.000000000000;4.000000000000;5.0000000…
3.000000000000;5.000000000000;5.000000000000;3.000000000000;4.000000000000;3.000000000000;5.000000000000;4.000000000000;5.000000000000;5.000000000000;5.000000000000;5.000000000000;5.000000000000;5.000000000000;5.000000000000;4.000000000000;5.000000000000;4.000000000000;5.000000000000;5.000000000000;5.000000000000;5.000000000000;4.000000000000;5.000000000000;4.000000000000;4.000000000000;4.0000000…
5.000000000000;5.000000000000;4.000000000000;4.000000000000;5.000000000000;5.000000000000;5.000000000000;5.000000000000;5.000000000000;4.000000000000;4.000000000000;4.000000000000;5.000000000000;4.000000000000;5.000000000000;4.000000000000;5.000000000000;5.000000000000;5.000000000000;5.000000000000;5.000000000000;5.000000000000;5.000000000000;5.000000000000;5.000000000000;5.000000000000;5.0000000…
4.000000000000;5.000000000000;4.000000000000;5.000000000000;5.000000000000;4.000000000000;4.000000000000;5.000000000000;5.000000000000;4.000000000000;5.000000000000;5.000000000000;4.000000000000;5.000000000000;5.000000000000;5.000000000000;5.000000000000;5.000000000000;5.000000000000;5.000000000000;5.000000000000;5.000000000000;4.000000000000;4.000000000000;5.000000000000;5.000000000000;4.0000000…
4.000000000000;5.000000000000;5.000000000000;5.000000000000;5.000000000000;5.000000000000;5.000000000000;5.000000000000;5.000000000000;5.000000000000;5.000000000000;5.000000000000;4.000000000000;4.000000000000;4.000000000000;4.000000000000;4.000000000000;5.000000000000;4.000000000000;5.000000000000;5.000000000000;5.000000000000;4.000000000000;4.000000000000;4.000000000000;5.000000000000;5.0000000…
5.000000000000;5.000000000000;5.000000000000;5.000000000000;5.000000000000;5.000000000000;5.000000000000;5.000000000000;4.000000000000;5.000000000000;5.000000000000;4.000000000000;4.000000000000;4.000000000000;4.000000000000;4.000000000000;3.000000000000;4.000000000000;4.000000000000;5.000000000000;4.000000000000;5.000000000000;4.000000000000;4.000000000000;4.000000000000;5.000000000000;4.0000000…
5.000000000000;5.000000000000;5.000000000000;5.000000000000;4.000000000000;4.000000000000;5.000000000000;5.000000000000;4.000000000000;4.000000000000;4.000000000000;4.000000000000;4.000000000000;4.000000000000;4.000000000000;4.000000000000;4.000000000000;4.000000000000;5.000000000000;4.000000000000;4.000000000000;3.000000000000;4.000000000000;3.000000000000;4.000000000000;5.000000000000;4.0000000…
5.000000000000;5.000000000000;5.000000000000;5.000000000000;5.000000000000;5.000000000000;5.000000000000;5.000000000000;4.000000000000;4.000000000000;5.000000000000;5.000000000000;4.000000000000;4.000000000000;4.000000000000;4.000000000000;5.000000000000;5.000000000000;4.000000000000;5.000000000000;4.000000000000;4.000000000000;5.000000000000;4.000000000000;4.000000000000;4.000000000000;5.0000000…
5.000000000000;5.000000000000;4.000000000000;4.000000000000;4.000000000000;4.000000000000;5.000000000000;5.000000000000;5.000000000000;3.000000000000;4.000000000000;4.000000000000;3.000000000000;4.000000000000;4.000000000000;5.000000000000;5.000000000000;4.000000000000;5.000000000000;5.000000000000;5.000000000000;5.000000000000;4.000000000000;3.000000000000;4.000000000000;4.000000000000;5.0000000…
5.000000000000;5.000000000000;5.000000000000;5.000000000000;5.000000000000;5.000000000000;5.000000000000;5.000000000000;5.000000000000;5.000000000000;4.000000000000;4.000000000000;4.000000000000;5.000000000000;4.000000000000;4.000000000000;4.000000000000;5.000000000000;5.000000000000;5.000000000000;5.000000000000;5.000000000000;5.000000000000;5.000000000000;5.000000000000;4.000000000000;5.0000000…
5.000000000000;4.000000000000;5.000000000000;5.000000000000;5.000000000000;5.000000000000;5.000000000000;5.000000000000;5.000000000000;5.000000000000;4.000000000000;4.000000000000;4.000000000000;5.000000000000;5.000000000000;5.000000000000;5.000000000000;5.000000000000;5.000000000000;5.000000000000;5.000000000000;5.000000000000;5.000000000000;4.000000000000;4.000000000000;5.000000000000;5.0000000…
4.000000000000;5.000000000000;4.000000000000;5.000000000000;5.000000000000;5.000000000000;5.000000000000;5.000000000000;5.000000000000;5.000000000000;5.000000000000;5.000000000000;4.000000000000;5.000000000000;4.000000000000;5.000000000000;5.000000000000;5.000000000000;5.000000000000;5.000000000000;5.000000000000;4.000000000000;5.000000000000;4.000000000000;4.000000000000;5.000000000000;5.0000000…
5.000000000000;5.000000000000;4.000000000000;5.000000000000;5.000000000000;5.000000000000;5.000000000000;5.000000000000;5.000000000000;5.000000000000;5.000000000000;5.000000000000;4.000000000000;5.000000000000;5.000000000000;5.000000000000;4.000000000000;5.000000000000;4.000000000000;5.000000000000;5.000000000000;4.000000000000;5.000000000000;4.000000000000;5.000000000000;5.000000000000;5.0000000…
5.000000000000;5.000000000000;5.000000000000;5.000000000000;5.000000000000;5.000000000000;5.000000000000;5.000000000000;4.000000000000;5.000000000000;5.000000000000;5.000000000000;4.000000000000;5.000000000000;5.000000000000;5.000000000000;5.000000000000;5.000000000000;5.000000000000;5.000000000000;5.000000000000;5.000000000000;5.000000000000;5.000000000000;5.000000000000;5.000000000000;5.0000000…
5.000000000000;5.000000000000;5.000000000000;5.000000000000;5.000000000000;5.000000000000;5.000000000000;5.000000000000;5.000000000000;5.000000000000;5.000000000000;5.000000000000;5.000000000000;5.000000000000;5.000000000000;5.000000000000;5.000000000000;5.000000000000;5.000000000000;5.000000000000;5.000000000000;5.000000000000;5.000000000000;5.000000000000;5.000000000000;5.000000000000;5.0000000…
4.000000000000;4.000000000000;4.000000000000;4.000000000000;4.000000000000;4.000000000000;4.000000000000;4.000000000000;4.000000000000;4.000000000000;4.000000000000;4.000000000000;4.000000000000;4.000000000000;4.000000000000;4.000000000000;4.000000000000;4.000000000000;4.000000000000;4.000000000000;4.000000000000;4.000000000000;4.000000000000;4.000000000000;4.000000000000;4.000000000000;4.0000000…
5.000000000000;5.000000000000;5.000000000000;5.000000000000;5.000000000000;4.000000000000;5.000000000000;5.000000000000;5.000000000000;5.000000000000;5.000000000000;5.000000000000;5.000000000000;5.000000000000;5.000000000000;5.000000000000;5.000000000000;5.000000000000;5.000000000000;5.000000000000;5.000000000000;5.000000000000;5.000000000000;5.000000000000;5.000000000000;5.000000000000;5.0000000…
3.000000000000;4.000000000000;4.000000000000;3.000000000000;4.000000000000;3.000000000000;4.000000000000;3.000000000000;4.000000000000;5.000000000000;5.000000000000;4.000000000000;4.000000000000;4.000000000000;4.000000000000;4.000000000000;4.000000000000;4.000000000000;4.000000000000;4.000000000000;4.000000000000;4.000000000000;4.000000000000;4.000000000000;4.000000000000;4.000000000000;4.0000000…
5.000000000000;4.000000000000;4.000000000000;5.000000000000;5.000000000000;5.000000000000;5.000000000000;4.000000000000;4.000000000000;4.000000000000;4.000000000000;4.000000000000;3.000000000000;3.000000000000;2.000000000000;3.000000000000;3.000000000000;3.000000000000;4.000000000000;4.000000000000;4.000000000000;4.000000000000;3.000000000000;3.000000000000;3.000000000000;4.000000000000;4.0000000…
5.000000000000;5.000000000000;5.000000000000;5.000000000000;5.000000000000;5.000000000000;5.000000000000;4.000000000000;4.000000000000;4.000000000000;4.000000000000;3.000000000000;3.000000000000;3.000000000000;3.000000000000;3.000000000000;3.000000000000;3.000000000000;4.000000000000;4.000000000000;4.000000000000;4.000000000000;3.000000000000;3.000000000000;3.000000000000;3.000000000000;4.0000000…
5.000000000000;5.000000000000;5.000000000000;5.000000000000;5.000000000000;5.000000000000;5.000000000000;5.000000000000;5.000000000000;5.000000000000;5.000000000000;5.000000000000;5.000000000000;5.000000000000;5.000000000000;5.000000000000;5.000000000000;5.000000000000;5.000000000000;5.000000000000;5.000000000000;5.000000000000;5.000000000000;5.000000000000;5.000000000000;5.000000000000;5.0000000…
5.000000000000;5.000000000000;5.000000000000;5.000000000000;5.000000000000;5.000000000000;5.000000000000;5.000000000000;5.000000000000;5.000000000000;5.000000000000;5.000000000000;5.000000000000;3.000000000000;5.000000000000;5.000000000000;5.000000000000;5.000000000000;5.000000000000;5.000000000000;5.000000000000;5.000000000000;5.000000000000;5.000000000000;5.000000000000;5.000000000000;5.0000000…
5.000000000000;5.000000000000;5.000000000000;5.000000000000;5.000000000000;5.000000000000;5.000000000000;5.000000000000;5.000000000000;5.000000000000;5.000000000000;5.000000000000;5.000000000000;5.000000000000;5.000000000000;5.000000000000;5.000000000000;5.000000000000;5.000000000000;5.000000000000;5.000000000000;5.000000000000;5.000000000000;5.000000000000;5.000000000000;5.000000000000;5.0000000…
5.000000000000;5.000000000000;5.000000000000;5.000000000000;5.000000000000;5.000000000000;5.000000000000;5.000000000000;5.000000000000;5.000000000000;5.000000000000;3.000000000000;1.000000000000;3.000000000000;2.000000000000;5.000000000000;5.000000000000;5.000000000000;5.000000000000;5.000000000000;5.000000000000;5.000000000000;5.000000000000;5.000000000000;5.000000000000;5.000000000000;5.0000000…
5.000000000000;5.000000000000;4.000000000000;5.000000000000;5.000000000000;5.000000000000;4.000000000000;4.000000000000;4.000000000000;5.000000000000;5.000000000000;3.000000000000;2.000000000000;5.000000000000;5.000000000000;4.000000000000;4.000000000000;3.000000000000;4.000000000000;4.000000000000;5.000000000000;4.000000000000;5.000000000000;4.000000000000;4.000000000000;5.000000000000;5.0000000…
5.000000000000;5.000000000000;5.000000000000;5.000000000000;5.000000000000;5.000000000000;5.000000000000;5.000000000000;5.000000000000;5.000000000000;5.000000000000;5.000000000000;5.000000000000;5.000000000000;5.000000000000;5.000000000000;5.000000000000;5.000000000000;5.000000000000;5.000000000000;5.000000000000;5.000000000000;5.000000000000;5.000000000000;5.000000000000;5.000000000000;5.0000000…
5.000000000000;5.000000000000;5.000000000000;4.000000000000;4.000000000000;5.000000000000;5.000000000000;5.000000000000;4.000000000000;3.000000000000;4.000000000000;5.000000000000;5.000000000000;4.000000000000;4.000000000000;4.000000000000;4.000000000000;4.000000000000;5.000000000000;4.000000000000;4.000000000000;4.000000000000;3.000000000000;4.000000000000;4.000000000000;5.000000000000;5.0000000…
5.000000000000;5.000000000000;5.000000000000;5.000000000000;5.000000000000;4.000000000000;5.000000000000;4.000000000000;5.000000000000;5.000000000000;5.000000000000;3.000000000000;2.000000000000;1.000000000000;2.000000000000;3.000000000000;4.000000000000;3.000000000000;3.000000000000;3.000000000000;4.000000000000;4.000000000000;3.000000000000;3.000000000000;2.000000000000;2.000000000000;4.0000000…
4.000000000000;4.000000000000;4.000000000000;5.000000000000;5.000000000000;5.000000000000;5.000000000000;4.000000000000;5.000000000000;5.000000000000;5.000000000000;5.000000000000;4.000000000000;4.000000000000;4.000000000000;5.000000000000;5.000000000000;5.000000000000;5.000000000000;5.000000000000;5.000000000000;4.000000000000;5.000000000000;4.000000000000;4.000000000000;4.000000000000;5.0000000…
5.000000000000;5.000000000000;5.000000000000;5.000000000000;5.000000000000;5.000000000000;5.000000000000;5.000000000000;5.000000000000;5.000000000000;5.000000000000;5.000000000000;5.000000000000;5.000000000000;5.000000000000;5.000000000000;5.000000000000;5.000000000000;5.000000000000;5.000000000000;5.000000000000;5.000000000000;5.000000000000;5.000000000000;5.000000000000;5.000000000000;5.0000000…
5.000000000000;5.000000000000;5.000000000000;5.000000000000;5.000000000000;5.000000000000;5.000000000000;5.000000000000;5.000000000000;5.000000000000;5.000000000000;5.000000000000;3.000000000000;5.000000000000;5.000000000000;5.000000000000;5.000000000000;3.000000000000;4.000000000000;4.000000000000;4.000000000000;4.000000000000;4.000000000000;4.000000000000;5.000000000000;5.000000000000;5.0000000…
5.000000000000;5.000000000000;5.000000000000;5.000000000000;5.000000000000;5.000000000000;5.000000000000;5.000000000000;5.000000000000;5.000000000000;5.000000000000;5.000000000000;5.000000000000;5.000000000000;5.000000000000;5.000000000000;5.000000000000;5.000000000000;5.000000000000;5.000000000000;5.000000000000;5.000000000000;4.000000000000;4.000000000000;4.000000000000;4.000000000000;5.0000000…
4.000000000000;4.000000000000;5.000000000000;4.000000000000;4.000000000000;4.000000000000;5.000000000000;4.000000000000;4.000000000000;4.000000000000;5.000000000000;4.000000000000;3.000000000000;3.000000000000;4.000000000000;4.000000000000;4.000000000000;4.000000000000;5.000000000000;4.000000000000;5.000000000000;4.000000000000;5.000000000000;4.000000000000;4.000000000000;4.000000000000;4.0000000…
5.000000000000;5.000000000000;5.000000000000;5.000000000000;5.000000000000;5.000000000000;5.000000000000;5.000000000000;5.000000000000;5.000000000000;5.000000000000;4.000000000000;3.000000000000;3.000000000000;4.000000000000;3.000000000000;5.000000000000;4.000000000000;5.000000000000;5.000000000000;5.000000000000;5.000000000000;4.000000000000;5.000000000000;5.000000000000;5.000000000000;5.0000000…
5.000000000000;5.000000000000;5.000000000000;5.000000000000;5.000000000000;5.000000000000;5.000000000000;5.000000000000;5.000000000000;4.000000000000;5.000000000000;5.000000000000;5.000000000000;5.000000000000;4.000000000000;5.000000000000;5.000000000000;5.000000000000;4.000000000000;4.000000000000;4.000000000000;4.000000000000;4.000000000000;5.000000000000;5.000000000000;5.000000000000;5.0000000…
4.000000000000;5.000000000000;5.000000000000;5.000000000000;4.000000000000;4.000000000000;5.000000000000;5.000000000000;4.000000000000;5.000000000000;5.000000000000;5.000000000000;5.000000000000;3.000000000000;4.000000000000;4.000000000000;5.000000000000;5.000000000000;4.000000000000;5.000000000000;5.000000000000;5.000000000000;5.000000000000;5.000000000000;5.000000000000;5.000000000000;5.0000000…
5.000000000000;5.000000000000;5.000000000000;5.000000000000;5.000000000000;5.000000000000;4.000000000000;4.000000000000;4.000000000000;5.000000000000;5.000000000000;4.000000000000;4.000000000000;4.000000000000;4.000000000000;5.000000000000;5.000000000000;3.000000000000;3.000000000000;3.000000000000;3.000000000000;3.000000000000;2.000000000000;4.000000000000;4.000000000000;4.000000000000;4.0000000…
5.000000000000;5.000000000000;5.000000000000;5.000000000000;5.000000000000;5.000000000000;5.000000000000;5.000000000000;5.000000000000;5.000000000000;5.000000000000;5.000000000000;5.000000000000;5.000000000000;5.000000000000;5.000000000000;5.000000000000;5.000000000000;5.000000000000;5.000000000000;5.000000000000;5.000000000000;5.000000000000;5.000000000000;5.000000000000;5.000000000000;5.0000000…
3.000000000000;4.000000000000;4.000000000000;5.000000000000;5.000000000000;5.000000000000;5.000000000000;5.000000000000;5.000000000000;5.000000000000;5.000000000000;4.000000000000;4.000000000000;3.000000000000;3.000000000000;3.000000000000;4.000000000000;4.000000000000;4.000000000000;4.000000000000;5.000000000000;5.000000000000;5.000000000000;5.000000000000;5.000000000000;5.000000000000;5.0000000…
5.000000000000;5.000000000000;5.000000000000;5.000000000000;5.000000000000;5.000000000000;5.000000000000;5.000000000000;5.000000000000;5.000000000000;5.000000000000;5.000000000000;3.000000000000;3.000000000000;3.000000000000;3.000000000000;3.000000000000;5.000000000000;5.000000000000;5.000000000000;5.000000000000;5.000000000000;5.000000000000;5.000000000000;5.000000000000;5.000000000000;4.0000000…
5.000000000000;5.000000000000;5.000000000000;5.000000000000;5.000000000000;5.000000000000;5.000000000000;5.000000000000;5.000000000000;5.000000000000;5.000000000000;5.000000000000;2.000000000000;3.000000000000;5.000000000000;5.000000000000;5.000000000000;4.000000000000;4.000000000000;3.000000000000;3.000000000000;3.000000000000;5.000000000000;5.000000000000;3.000000000000;4.000000000000;5.0000000…
5.000000000000;5.000000000000;5.000000000000;5.000000000000;5.000000000000;5.000000000000;5.000000000000;5.000000000000;5.000000000000;5.000000000000;5.000000000000;5.000000000000;5.000000000000;5.000000000000;5.000000000000;5.000000000000;5.000000000000;5.000000000000;5.000000000000;5.000000000000;5.000000000000;5.000000000000;5.000000000000;5.000000000000;5.000000000000;5.000000000000;5.0000000…
5.000000000000;5.000000000000;5.000000000000;5.000000000000;5.000000000000;5.000000000000;5.000000000000;5.000000000000;5.000000000000;4.000000000000;4.000000000000;5.000000000000;5.000000000000;5.000000000000;5.000000000000;5.000000000000;4.000000000000;5.000000000000;5.000000000000;5.000000000000;5.000000000000;5.000000000000;5.000000000000;4.000000000000;5.000000000000;5.000000000000;5.0000000…
5.000000000000;5.000000000000;5.000000000000;4.000000000000;4.000000000000;5.000000000000;5.000000000000;5.000000000000;3.000000000000;5.000000000000;5.000000000000;4.000000000000;4.000000000000;5.000000000000;5.000000000000;5.000000000000;5.000000000000;5.000000000000;4.000000000000;4.000000000000;5.000000000000;4.000000000000;4.000000000000;5.000000000000;5.000000000000;4.000000000000;5.0000000…
3.000000000000;5.000000000000;5.000000000000;4.000000000000;4.000000000000;5.000000000000;5.000000000000;5.000000000000;5.000000000000;4.000000000000;4.000000000000;5.000000000000;5.000000000000;5.000000000000;4.000000000000;4.000000000000;5.000000000000;5.000000000000;5.000000000000;4.000000000000;4.000000000000;5.000000000000;5.000000000000;5.000000000000;4.000000000000;4.000000000000;4.0000000…
5.000000000000;4.000000000000;4.000000000000;5.000000000000;4.000000000000;5.000000000000;4.000000000000;5.000000000000;4.000000000000;5.000000000000;5.000000000000;4.000000000000;3.000000000000;3.000000000000;4.000000000000;4.000000000000;5.000000000000;5.000000000000;5.000000000000;5.000000000000;4.000000000000;4.000000000000;5.000000000000;5.000000000000;4.000000000000;5.000000000000;5.0000000…
4.000000000000;5.000000000000;5.000000000000;3.000000000000;5.000000000000;5.000000000000;5.000000000000;4.000000000000;5.000000000000;5.000000000000;3.000000000000;5.000000000000;5.000000000000;5.000000000000;5.000000000000;4.000000000000;4.000000000000;5.000000000000;4.000000000000;5.000000000000;4.000000000000;5.000000000000;5.000000000000;5.000000000000;5.000000000000;5.000000000000;5.0000000…
5.000000000000;4.000000000000;4.000000000000;5.000000000000;5.000000000000;4.000000000000;4.000000000000;5.000000000000;5.000000000000;5.000000000000;5.000000000000;5.000000000000;5.000000000000;5.000000000000;4.000000000000;5.000000000000;5.000000000000;5.000000000000;4.000000000000;5.000000000000;5.000000000000;5.000000000000;5.000000000000;5.000000000000;5.000000000000;5.000000000000;5.0000000…
5.000000000000;5.000000000000;5.000000000000;3.000000000000;5.000000000000;5.000000000000;4.000000000000;4.000000000000;5.000000000000;5.000000000000;4.000000000000;3.000000000000;3.000000000000;5.000000000000;3.000000000000;4.000000000000;5.000000000000;3.000000000000;5.000000000000;4.000000000000;5.000000000000;5.000000000000;4.000000000000;4.000000000000;4.000000000000;5.000000000000;5.0000000…
5.000000000000;5.000000000000;5.000000000000;5.000000000000;5.000000000000;5.000000000000;5.000000000000;4.000000000000;5.000000000000;5.000000000000;4.000000000000;5.000000000000;5.000000000000;4.000000000000;4.000000000000;4.000000000000;5.000000000000;4.000000000000;5.000000000000;5.000000000000;4.000000000000;5.000000000000;4.000000000000;4.000000000000;3.000000000000;5.000000000000;5.0000000…
5.000000000000;4.000000000000;4.000000000000;5.000000000000;5.000000000000;4.000000000000;5.000000000000;5.000000000000;4.000000000000;5.000000000000;5.000000000000;3.000000000000;4.000000000000;4.000000000000;5.000000000000;5.000000000000;4.000000000000;3.000000000000;4.000000000000;5.000000000000;5.000000000000;5.000000000000;5.000000000000;5.000000000000;4.000000000000;4.000000000000;4.0000000…
5.000000000000;5.000000000000;4.000000000000;5.000000000000;5.000000000000;5.000000000000;4.000000000000;5.000000000000;4.000000000000;5.000000000000;5.000000000000;5.000000000000;3.000000000000;3.000000000000;4.000000000000;3.000000000000;4.000000000000;3.000000000000;4.000000000000;5.000000000000;5.000000000000;4.000000000000;3.000000000000;4.000000000000;5.000000000000;4.000000000000;5.0000000…
5.000000000000;4.000000000000;4.000000000000;5.000000000000;4.000000000000;4.000000000000;5.000000000000;5.000000000000;5.000000000000;5.000000000000;5.000000000000;5.000000000000;4.000000000000;4.000000000000;4.000000000000;5.000000000000;5.000000000000;5.000000000000;4.000000000000;4.000000000000;5.000000000000;5.000000000000;4.000000000000;4.000000000000;5.000000000000;4.000000000000;5.0000000…
5.000000000000;5.000000000000;5.000000000000;5.000000000000;5.000000000000;5.000000000000;5.000000000000;5.000000000000;4.000000000000;5.000000000000;5.000000000000;3.000000000000;4.000000000000;3.000000000000;2.000000000000;4.000000000000;5.000000000000;4.000000000000;5.000000000000;5.000000000000;4.000000000000;5.000000000000;4.000000000000;4.000000000000;5.000000000000;4.000000000000;5.0000000…
5.000000000000;4.000000000000;5.000000000000;5.000000000000;5.000000000000;5.000000000000;5.000000000000;5.000000000000;4.000000000000;4.000000000000;5.000000000000;3.000000000000;4.000000000000;3.000000000000;2.000000000000;4.000000000000;5.000000000000;4.000000000000;5.000000000000;5.000000000000;4.000000000000;5.000000000000;4.000000000000;5.000000000000;5.000000000000;4.000000000000;5.0000000…
5.000000000000;5.000000000000;5.000000000000;5.000000000000;5.000000000000;4.000000000000;5.000000000000;5.000000000000;4.000000000000;5.000000000000;5.000000000000;3.000000000000;3.000000000000;2.000000000000;2.000000000000;4.000000000000;5.000000000000;4.000000000000;5.000000000000;5.000000000000;5.000000000000;5.000000000000;5.000000000000;4.000000000000;5.000000000000;5.000000000000;5.0000000…
5.000000000000;5.000000000000;5.000000000000;5.000000000000;5.000000000000;5.000000000000;5.000000000000;5.000000000000;5.000000000000;5.000000000000;4.000000000000;3.000000000000;3.000000000000;2.000000000000;2.000000000000;4.000000000000;5.000000000000;4.000000000000;5.000000000000;5.000000000000;5.000000000000;5.000000000000;5.000000000000;5.000000000000;5.000000000000;5.000000000000;5.0000000…
5.000000000000;5.000000000000;5.000000000000;5.000000000000;5.000000000000;5.000000000000;5.000000000000;5.000000000000;4.000000000000;5.000000000000;4.000000000000;3.000000000000;3.000000000000;2.000000000000;2.000000000000;5.000000000000;4.000000000000;5.000000000000;5.000000000000;5.000000000000;5.000000000000;4.000000000000;5.000000000000;4.000000000000;5.000000000000;5.000000000000;5.0000000…
5.000000000000;5.000000000000;5.000000000000;5.000000000000;5.000000000000;5.000000000000;5.000000000000;5.000000000000;5.000000000000;5.000000000000;4.000000000000;4.000000000000;2.000000000000;2.000000000000;3.000000000000;5.000000000000;4.000000000000;5.000000000000;5.000000000000;5.000000000000;5.000000000000;4.000000000000;5.000000000000;3.000000000000;5.000000000000;5.000000000000;5.0000000…
5.000000000000;5.000000000000;5.000000000000;4.000000000000;5.000000000000;5.000000000000;5.000000000000;5.000000000000;5.000000000000;4.000000000000;4.000000000000;4.000000000000;2.000000000000;2.000000000000;2.000000000000;4.000000000000;5.000000000000;5.000000000000;5.000000000000;5.000000000000;5.000000000000;5.000000000000;5.000000000000;3.000000000000;5.000000000000;5.000000000000;5.0000000…
5.000000000000;5.000000000000;5.000000000000;4.000000000000;5.000000000000;5.000000000000;5.000000000000;5.000000000000;5.000000000000;3.000000000000;4.000000000000;3.000000000000;2.000000000000;2.000000000000;2.000000000000;5.000000000000;5.000000000000;5.000000000000;5.000000000000;5.000000000000;5.000000000000;5.000000000000;5.000000000000;3.000000000000;5.000000000000;5.000000000000;5.0000000…
5.000000000000;5.000000000000;5.000000000000;5.000000000000;5.000000000000;5.000000000000;5.000000000000;5.000000000000;5.000000000000;4.000000000000;5.000000000000;5.000000000000;2.000000000000;4.000000000000;2.000000000000;5.000000000000;5.000000000000;5.000000000000;5.000000000000;5.000000000000;5.000000000000;5.000000000000;5.000000000000;4.000000000000;5.000000000000;5.000000000000;5.0000000…
5.000000000000;5.000000000000;5.000000000000;5.000000000000;5.000000000000;5.000000000000;5.000000000000;5.000000000000;5.000000000000;4.000000000000;5.000000000000;3.000000000000;4.000000000000;3.000000000000;2.000000000000;5.000000000000;5.000000000000;5.000000000000;5.000000000000;5.000000000000;5.000000000000;5.000000000000;5.000000000000;5.000000000000;5.000000000000;5.000000000000;5.0000000…
5.000000000000;5.000000000000;5.000000000000;5.000000000000;5.000000000000;5.000000000000;5.000000000000;5.000000000000;4.000000000000;4.000000000000;5.000000000000;3.000000000000;4.000000000000;4.000000000000;4.000000000000;5.000000000000;5.000000000000;4.000000000000;5.000000000000;5.000000000000;5.000000000000;5.000000000000;5.000000000000;5.000000000000;4.000000000000;4.000000000000;5.0000000…
5.000000000000;5.000000000000;5.000000000000;5.000000000000;5.000000000000;5.000000000000;5.000000000000;4.000000000000;5.000000000000;4.000000000000;5.000000000000;4.000000000000;3.000000000000;2.000000000000;3.000000000000;4.000000000000;5.000000000000;5.000000000000;5.000000000000;5.000000000000;4.000000000000;5.000000000000;5.000000000000;4.000000000000;5.000000000000;4.000000000000;5.0000000…
5.000000000000;5.000000000000;5.000000000000;5.000000000000;5.000000000000;5.000000000000;5.000000000000;5.000000000000;5.000000000000;5.000000000000;5.000000000000;4.000000000000;2.000000000000;2.000000000000;3.000000000000;4.000000000000;4.000000000000;5.000000000000;5.000000000000;5.000000000000;4.000000000000;5.000000000000;5.000000000000;3.000000000000;3.000000000000;5.000000000000;5.0000000…
4.000000000000;5.000000000000;5.000000000000;5.000000000000;5.000000000000;5.000000000000;5.000000000000;5.000000000000;5.000000000000;5.000000000000;5.000000000000;4.000000000000;2.000000000000;2.000000000000;3.000000000000;4.000000000000;5.000000000000;5.000000000000;5.000000000000;5.000000000000;5.000000000000;5.000000000000;5.000000000000;3.000000000000;4.000000000000;5.000000000000;5.0000000…
5.000000000000;5.000000000000;5.000000000000;5.000000000000;5.000000000000;5.000000000000;5.000000000000;5.000000000000;5.000000000000;4.000000000000;5.000000000000;4.000000000000;3.000000000000;4.000000000000;4.000000000000;4.000000000000;4.000000000000;5.000000000000;5.000000000000;5.000000000000;5.000000000000;5.000000000000;5.000000000000;4.000000000000;4.000000000000;5.000000000000;5.0000000…
5.000000000000;5.000000000000;5.000000000000;5.000000000000;5.000000000000;5.000000000000;5.000000000000;5.000000000000;4.000000000000;3.000000000000;5.000000000000;4.000000000000;3.000000000000;3.000000000000;3.000000000000;4.000000000000;4.000000000000;5.000000000000;5.000000000000;5.000000000000;5.000000000000;4.000000000000;4.000000000000;4.000000000000;4.000000000000;5.000000000000;5.0000000…
5.000000000000;5.000000000000;5.000000000000;5.000000000000;5.000000000000;5.000000000000;5.000000000000;5.000000000000;5.000000000000;5.000000000000;5.000000000000;5.000000000000;4.000000000000;2.000000000000;2.000000000000;4.000000000000;5.000000000000;3.000000000000;4.000000000000;5.000000000000;5.000000000000;5.000000000000;5.000000000000;4.000000000000;4.000000000000;4.000000000000;5.0000000…
5.000000000000;5.000000000000;4.000000000000;5.000000000000;5.000000000000;5.000000000000;5.000000000000;5.000000000000;5.000000000000;5.000000000000;5.000000000000;5.000000000000;2.000000000000;2.000000000000;2.000000000000;4.000000000000;5.000000000000;3.000000000000;5.000000000000;5.000000000000;5.000000000000;5.000000000000;5.000000000000;4.000000000000;4.000000000000;4.000000000000;5.0000000…
5.000000000000;5.000000000000;4.000000000000;5.000000000000;5.000000000000;4.000000000000;5.000000000000;5.000000000000;5.000000000000;5.000000000000;5.000000000000;4.000000000000;5.000000000000;3.000000000000;2.000000000000;5.000000000000;5.000000000000;4.000000000000;4.000000000000;5.000000000000;5.000000000000;5.000000000000;5.000000000000;4.000000000000;5.000000000000;5.000000000000;5.0000000…
5.000000000000;5.000000000000;4.000000000000;5.000000000000;5.000000000000;5.000000000000;5.000000000000;5.000000000000;5.000000000000;5.000000000000;5.000000000000;4.000000000000;3.000000000000;3.000000000000;3.000000000000;5.000000000000;5.000000000000;4.000000000000;4.000000000000;5.000000000000;5.000000000000;5.000000000000;5.000000000000;3.000000000000;5.000000000000;5.000000000000;5.0000000…
5.000000000000;5.000000000000;5.000000000000;5.000000000000;5.000000000000;5.000000000000;5.000000000000;5.000000000000;5.000000000000;4.000000000000;5.000000000000;4.000000000000;2.000000000000;2.000000000000;3.000000000000;5.000000000000;4.000000000000;4.000000000000;4.000000000000;5.000000000000;5.000000000000;5.000000000000;5.000000000000;3.000000000000;5.000000000000;5.000000000000;5.0000000…
5.000000000000;4.000000000000;5.000000000000;5.000000000000;5.000000000000;5.000000000000;5.000000000000;5.000000000000;5.000000000000;5.000000000000;5.000000000000;4.000000000000;2.000000000000;2.000000000000;3.000000000000;3.000000000000;4.000000000000;4.000000000000;5.000000000000;5.000000000000;4.000000000000;5.000000000000;5.000000000000;3.000000000000;3.000000000000;5.000000000000;5.0000000…
5.000000000000;4.000000000000;5.000000000000;4.000000000000;5.000000000000;5.000000000000;5.000000000000;5.000000000000;5.000000000000;5.000000000000;5.000000000000;5.000000000000;2.000000000000;2.000000000000;3.000000000000;5.000000000000;4.000000000000;4.000000000000;5.000000000000;5.000000000000;4.000000000000;5.000000000000;5.000000000000;4.000000000000;4.000000000000;5.000000000000;5.0000000…
5.000000000000;5.000000000000;5.000000000000;5.000000000000;5.000000000000;5.000000000000;5.000000000000;5.000000000000;5.000000000000;4.000000000000;5.000000000000;3.000000000000;2.000000000000;3.000000000000;3.000000000000;5.000000000000;5.000000000000;3.000000000000;5.000000000000;5.000000000000;5.000000000000;5.000000000000;5.000000000000;4.000000000000;5.000000000000;5.000000000000;5.0000000…
5.000000000000;5.000000000000;5.000000000000;5.000000000000;5.000000000000;5.000000000000;5.000000000000;5.000000000000;5.000000000000;5.000000000000;5.000000000000;5.000000000000;2.000000000000;3.000000000000;2.000000000000;5.000000000000;5.000000000000;5.000000000000;5.000000000000;5.000000000000;5.000000000000;5.000000000000;5.000000000000;4.000000000000;5.000000000000;5.000000000000;5.0000000…
5.000000000000;5.000000000000;5.000000000000;5.000000000000;5.000000000000;5.000000000000;5.000000000000;5.000000000000;5.000000000000;4.000000000000;5.000000000000;4.000000000000;2.000000000000;2.000000000000;2.000000000000;4.000000000000;5.000000000000;5.000000000000;5.000000000000;5.000000000000;5.000000000000;5.000000000000;5.000000000000;3.000000000000;5.000000000000;5.000000000000;5.0000000…
5.000000000000;5.000000000000;4.000000000000;5.000000000000;5.000000000000;5.000000000000;5.000000000000;5.000000000000;5.000000000000;4.000000000000;5.000000000000;4.000000000000;2.000000000000;4.000000000000;4.000000000000;4.000000000000;5.000000000000;5.000000000000;5.000000000000;5.000000000000;5.000000000000;5.000000000000;5.000000000000;3.000000000000;5.000000000000;5.000000000000;5.0000000…
5.000000000000;5.000000000000;5.000000000000;5.000000000000;5.000000000000;4.000000000000;5.000000000000;5.000000000000;5.000000000000;5.000000000000;5.000000000000;4.000000000000;2.000000000000;4.000000000000;4.000000000000;3.000000000000;5.000000000000;5.000000000000;5.000000000000;5.000000000000;5.000000000000;5.000000000000;5.000000000000;3.000000000000;5.000000000000;5.000000000000;5.0000000…
5.000000000000;5.000000000000;5.000000000000;5.000000000000;5.000000000000;5.000000000000;5.000000000000;5.000000000000;5.000000000000;5.000000000000;5.000000000000;4.000000000000;3.000000000000;4.000000000000;4.000000000000;4.000000000000;5.000000000000;4.000000000000;5.000000000000;5.000000000000;5.000000000000;5.000000000000;5.000000000000;4.000000000000;5.000000000000;4.000000000000;5.0000000…
5.000000000000;5.000000000000;5.000000000000;5.000000000000;5.000000000000;5.000000000000;5.000000000000;5.000000000000;5.000000000000;5.000000000000;5.000000000000;4.000000000000;4.000000000000;3.000000000000;3.000000000000;4.000000000000;5.000000000000;4.000000000000;5.000000000000;5.000000000000;5.000000000000;5.000000000000;5.000000000000;4.000000000000;5.000000000000;4.000000000000;5.0000000…
5.000000000000;5.000000000000;5.000000000000;5.000000000000;5.000000000000;5.000000000000;5.000000000000;5.000000000000;5.000000000000;5.000000000000;5.000000000000;3.000000000000;2.000000000000;3.000000000000;4.000000000000;4.000000000000;5.000000000000;4.000000000000;5.000000000000;5.000000000000;4.000000000000;5.000000000000;5.000000000000;3.000000000000;4.000000000000;4.000000000000;5.0000000…
5.000000000000;5.000000000000;4.000000000000;5.000000000000;5.000000000000;5.000000000000;5.000000000000;5.000000000000;5.000000000000;5.000000000000;5.000000000000;3.000000000000;3.000000000000;4.000000000000;4.000000000000;3.000000000000;5.000000000000;4.000000000000;5.000000000000;5.000000000000;5.000000000000;4.000000000000;5.000000000000;3.000000000000;4.000000000000;5.000000000000;5.0000000…
5.000000000000;5.000000000000;4.000000000000;5.000000000000;5.000000000000;5.000000000000;5.000000000000;5.000000000000;5.000000000000;5.000000000000;5.000000000000;3.000000000000;2.000000000000;4.000000000000;4.000000000000;4.000000000000;5.000000000000;4.000000000000;5.000000000000;4.000000000000;5.000000000000;4.000000000000;5.000000000000;4.000000000000;4.000000000000;4.000000000000;5.0000000…
5.000000000000;5.000000000000;5.000000000000;5.000000000000;5.000000000000;5.000000000000;5.000000000000;5.000000000000;5.000000000000;5.000000000000;5.000000000000;4.000000000000;3.000000000000;4.000000000000;4.000000000000;3.000000000000;5.000000000000;4.000000000000;5.000000000000;4.000000000000;5.000000000000;4.000000000000;5.000000000000;4.000000000000;4.000000000000;5.000000000000;5.0000000…
5.000000000000;5.000000000000;5.000000000000;5.000000000000;5.000000000000;5.000000000000;5.000000000000;5.000000000000;5.000000000000;4.000000000000;5.000000000000;4.000000000000;3.000000000000;3.000000000000;4.000000000000;4.000000000000;5.000000000000;5.000000000000;5.000000000000;5.000000000000;5.000000000000;5.000000000000;5.000000000000;4.000000000000;4.000000000000;4.000000000000;5.0000000…
5.000000000000;5.000000000000;5.000000000000;5.000000000000;5.000000000000;5.000000000000;5.000000000000;5.000000000000;5.000000000000;5.000000000000;5.000000000000;4.000000000000;3.000000000000;4.000000000000;3.000000000000;4.000000000000;5.000000000000;4.000000000000;5.000000000000;4.000000000000;5.000000000000;5.000000000000;5.000000000000;4.000000000000;5.000000000000;5.000000000000;5.0000000…
5.000000000000;5.000000000000;5.000000000000;5.000000000000;5.000000000000;5.000000000000;5.000000000000;5.000000000000;5.000000000000;5.000000000000;5.000000000000;3.000000000000;3.000000000000;4.000000000000;4.000000000000;3.000000000000;5.000000000000;4.000000000000;5.000000000000;5.000000000000;5.000000000000;5.000000000000;5.000000000000;4.000000000000;5.000000000000;4.000000000000;5.0000000…
5.000000000000;5.000000000000;5.000000000000;5.000000000000;5.000000000000;5.000000000000;5.000000000000;5.000000000000;5.000000000000;3.000000000000;5.000000000000;3.000000000000;3.000000000000;3.000000000000;3.000000000000;3.000000000000;5.000000000000;4.000000000000;5.000000000000;5.000000000000;4.000000000000;5.000000000000;5.000000000000;5.000000000000;5.000000000000;5.000000000000;5.0000000…
5.000000000000;5.000000000000;5.000000000000;5.000000000000;5.000000000000;5.000000000000;5.000000000000;5.000000000000;5.000000000000;4.000000000000;5.000000000000;3.000000000000;3.000000000000;3.000000000000;3.000000000000;4.000000000000;5.000000000000;4.000000000000;5.000000000000;5.000000000000;4.000000000000;5.000000000000;5.000000000000;4.000000000000;4.000000000000;4.000000000000;5.0000000…
5.000000000000;5.000000000000;5.000000000000;5.000000000000;5.000000000000;5.000000000000;5.000000000000;4.000000000000;5.000000000000;4.000000000000;5.000000000000;3.000000000000;2.000000000000;3.000000000000;3.000000000000;4.000000000000;5.000000000000;4.000000000000;5.000000000000;5.000000000000;4.000000000000;4.000000000000;5.000000000000;5.000000000000;5.000000000000;4.000000000000;5.0000000…
5.000000000000;5.000000000000;4.000000000000;5.000000000000;4.000000000000;5.000000000000;5.000000000000;5.000000000000;5.000000000000;4.000000000000;5.000000000000;4.000000000000;2.000000000000;4.000000000000;3.000000000000;4.000000000000;5.000000000000;5.000000000000;5.000000000000;4.000000000000;4.000000000000;5.000000000000;5.000000000000;4.000000000000;4.000000000000;5.000000000000;5.0000000…
5.000000000000;5.000000000000;5.000000000000;5.000000000000;4.000000000000;5.000000000000;5.000000000000;5.000000000000;5.000000000000;4.000000000000;4.000000000000;4.000000000000;2.000000000000;4.000000000000;4.000000000000;4.000000000000;5.000000000000;5.000000000000;5.000000000000;5.000000000000;4.000000000000;4.000000000000;5.000000000000;5.000000000000;5.000000000000;4.000000000000;5.0000000…
5.000000000000;5.000000000000;5.000000000000;5.000000000000;5.000000000000;5.000000000000;5.000000000000;5.000000000000;5.000000000000;3.000000000000;4.000000000000;4.000000000000;3.000000000000;4.000000000000;3.000000000000;3.000000000000;5.000000000000;5.000000000000;5.000000000000;5.000000000000;4.000000000000;4.000000000000;5.000000000000;4.000000000000;4.000000000000;5.000000000000;5.0000000…
5.000000000000;5.000000000000;5.000000000000;5.000000000000;5.000000000000;5.000000000000;5.000000000000;5.000000000000;5.000000000000;4.000000000000;5.000000000000;4.000000000000;3.000000000000;4.000000000000;3.000000000000;4.000000000000;5.000000000000;4.000000000000;5.000000000000;5.000000000000;5.000000000000;5.000000000000;5.000000000000;5.000000000000;4.000000000000;4.000000000000;5.0000000…
5.000000000000;5.000000000000;5.000000000000;5.000000000000;4.000000000000;5.000000000000;5.000000000000;5.000000000000;4.000000000000;4.000000000000;4.000000000000;3.000000000000;2.000000000000;3.000000000000;4.000000000000;3.000000000000;4.000000000000;4.000000000000;4.000000000000;4.000000000000;5.000000000000;5.000000000000;5.000000000000;4.000000000000;5.000000000000;5.000000000000;5.0000000…
5.000000000000;5.000000000000;5.000000000000;5.000000000000;5.000000000000;5.000000000000;5.000000000000;5.000000000000;5.000000000000;3.000000000000;5.000000000000;4.000000000000;3.000000000000;4.000000000000;4.000000000000;4.000000000000;5.000000000000;4.000000000000;4.000000000000;5.000000000000;5.000000000000;5.000000000000;4.000000000000;4.000000000000;5.000000000000;4.000000000000;5.0000000…
4.000000000000;5.000000000000;4.000000000000;5.000000000000;4.000000000000;5.000000000000;5.000000000000;5.000000000000;5.000000000000;4.000000000000;5.000000000000;3.000000000000;2.000000000000;3.000000000000;4.000000000000;3.000000000000;4.000000000000;4.000000000000;5.000000000000;5.000000000000;5.000000000000;5.000000000000;5.000000000000;4.000000000000;4.000000000000;4.000000000000;5.0000000…
5.000000000000;5.000000000000;4.000000000000;5.000000000000;5.000000000000;5.000000000000;4.000000000000;5.000000000000;5.000000000000;3.000000000000;5.000000000000;3.000000000000;3.000000000000;4.000000000000;4.000000000000;4.000000000000;5.000000000000;5.000000000000;5.000000000000;4.000000000000;5.000000000000;5.000000000000;5.000000000000;4.000000000000;5.000000000000;4.000000000000;5.0000000…
5.000000000000;5.000000000000;5.000000000000;5.000000000000;5.000000000000;5.000000000000;5.000000000000;5.000000000000;5.000000000000;4.000000000000;5.000000000000;4.000000000000;2.000000000000;3.000000000000;4.000000000000;3.000000000000;5.000000000000;5.000000000000;4.000000000000;5.000000000000;4.000000000000;5.000000000000;5.000000000000;5.000000000000;5.000000000000;5.000000000000;5.0000000…
5.000000000000;5.000000000000;5.000000000000;5.000000000000;4.000000000000;5.000000000000;5.000000000000;5.000000000000;5.000000000000;4.000000000000;5.000000000000;4.000000000000;3.000000000000;3.000000000000;3.000000000000;4.000000000000;4.000000000000;4.000000000000;5.000000000000;4.000000000000;4.000000000000;4.000000000000;4.000000000000;4.000000000000;4.000000000000;4.000000000000;5.0000000…
4.000000000000;4.000000000000;4.000000000000;4.000000000000;4.000000000000;5.000000000000;5.000000000000;4.000000000000;4.000000000000;4.000000000000;4.000000000000;3.000000000000;2.000000000000;3.000000000000;3.000000000000;4.000000000000;4.000000000000;4.000000000000;4.000000000000;4.000000000000;4.000000000000;4.000000000000;3.000000000000;3.000000000000;3.000000000000;3.000000000000;4.0000000…
4.000000000000;4.000000000000;4.000000000000;4.000000000000;4.000000000000;4.000000000000;4.000000000000;4.000000000000;4.000000000000;4.000000000000;4.000000000000;3.000000000000;2.000000000000;3.000000000000;3.000000000000;4.000000000000;4.000000000000;4.000000000000;4.000000000000;4.000000000000;4.000000000000;4.000000000000;4.000000000000;4.000000000000;4.000000000000;4.000000000000;4.0000000…
5.000000000000;4.000000000000;4.000000000000;4.000000000000;3.000000000000;4.000000000000;4.000000000000;3.000000000000;3.000000000000;4.000000000000;4.000000000000;3.000000000000;3.000000000000;4.000000000000;3.000000000000;3.000000000000;3.000000000000;3.000000000000;4.000000000000;4.000000000000;3.000000000000;3.000000000000;4.000000000000;3.000000000000;4.000000000000;3.000000000000;3.0000000…
5.000000000000;4.000000000000;5.000000000000;4.000000000000;3.000000000000;4.000000000000;4.000000000000;4.000000000000;4.000000000000;5.000000000000;3.000000000000;4.000000000000;2.000000000000;4.000000000000;4.000000000000;5.000000000000;5.000000000000;4.000000000000;4.000000000000;4.000000000000;4.000000000000;3.000000000000;4.000000000000;4.000000000000;4.000000000000;5.000000000000;5.0000000…
4.000000000000;4.000000000000;4.000000000000;4.000000000000;4.000000000000;4.000000000000;4.000000000000;4.000000000000;4.000000000000;4.000000000000;4.000000000000;4.000000000000;4.000000000000;4.000000000000;4.000000000000;4.000000000000;4.000000000000;4.000000000000;4.000000000000;4.000000000000;4.000000000000;4.000000000000;4.000000000000;4.000000000000;4.000000000000;4.000000000000;4.0000000…
4.000000000000;3.000000000000;4.000000000000;4.000000000000;4.000000000000;4.000000000000;4.000000000000;4.000000000000;4.000000000000;4.000000000000;4.000000000000;4.000000000000;4.000000000000;4.000000000000;4.000000000000;3.000000000000;4.000000000000;4.000000000000;4.000000000000;4.000000000000;4.000000000000;3.000000000000;4.000000000000;4.000000000000;4.000000000000;4.000000000000;4.0000000…
5.000000000000;5.000000000000;5.000000000000;5.000000000000;5.000000000000;5.000000000000;5.000000000000;5.000000000000;5.000000000000;5.000000000000;5.000000000000;5.000000000000;5.000000000000;5.000000000000;5.000000000000;5.000000000000;5.000000000000;5.000000000000;5.000000000000;5.000000000000;5.000000000000;5.000000000000;5.000000000000;4.000000000000;5.000000000000;5.000000000000;5.0000000…
5.000000000000;4.000000000000;5.000000000000;5.000000000000;5.000000000000;5.000000000000;5.000000000000;3.000000000000;5.000000000000;5.000000000000;5.000000000000;4.000000000000;5.000000000000;4.000000000000;4.000000000000;4.000000000000;5.000000000000;3.000000000000;5.000000000000;5.000000000000;5.000000000000;5.000000000000;5.000000000000;4.000000000000;4.000000000000;4.000000000000;5.0000000…
5.000000000000;5.000000000000;4.000000000000;5.000000000000;5.000000000000;5.000000000000;5.000000000000;4.000000000000;4.000000000000;5.000000000000;5.000000000000;4.000000000000;5.000000000000;5.000000000000;5.000000000000;5.000000000000;5.000000000000;5.000000000000;5.000000000000;5.000000000000;5.000000000000;5.000000000000;4.000000000000;3.000000000000;5.000000000000;4.000000000000;5.0000000…
5.000000000000;5.000000000000;5.000000000000;5.000000000000;5.000000000000;5.000000000000;5.000000000000;5.000000000000;5.000000000000;5.000000000000;5.000000000000;5.000000000000;3.000000000000;3.000000000000;3.000000000000;3.000000000000;3.000000000000;3.000000000000;5.000000000000;4.000000000000;5.000000000000;4.000000000000;4.000000000000;4.000000000000;4.000000000000;4.000000000000;5.0000000…
5.000000000000;5.000000000000;5.000000000000;5.000000000000;5.000000000000;5.000000000000;4.000000000000;4.000000000000;5.000000000000;5.000000000000;5.000000000000;4.000000000000;4.000000000000;4.000000000000;4.000000000000;5.000000000000;4.000000000000;4.000000000000;5.000000000000;5.000000000000;4.000000000000;4.000000000000;4.000000000000;3.000000000000;4.000000000000;3.000000000000;5.0000000…
5.000000000000;5.000000000000;4.000000000000;4.000000000000;4.000000000000;4.000000000000;3.000000000000;4.000000000000;4.000000000000;4.000000000000;4.000000000000;3.000000000000;2.000000000000;2.000000000000;2.000000000000;2.000000000000;2.000000000000;3.000000000000;4.000000000000;4.000000000000;4.000000000000;4.000000000000;3.000000000000;2.000000000000;4.000000000000;3.000000000000;4.0000000…
4.000000000000;4.000000000000;5.000000000000;5.000000000000;4.000000000000;4.000000000000;4.000000000000;4.000000000000;4.000000000000;4.000000000000;4.000000000000;4.000000000000;4.000000000000;4.000000000000;4.000000000000;4.000000000000;4.000000000000;4.000000000000;5.000000000000;5.000000000000;5.000000000000;5.000000000000;4.000000000000;4.000000000000;4.000000000000;4.000000000000;4.0000000…
5.000000000000;5.000000000000;5.000000000000;5.000000000000;5.000000000000;5.000000000000;5.000000000000;4.000000000000;3.000000000000;5.000000000000;5.000000000000;4.000000000000;4.000000000000;4.000000000000;5.000000000000;5.000000000000;5.000000000000;4.000000000000;4.000000000000;4.000000000000;4.000000000000;4.000000000000;4.000000000000;3.000000000000;4.000000000000;4.000000000000;4.0000000…
5.000000000000;4.000000000000;4.000000000000;4.000000000000;4.000000000000;4.000000000000;5.000000000000;5.000000000000;5.000000000000;5.000000000000;5.000000000000;5.000000000000;5.000000000000;5.000000000000;5.000000000000;5.000000000000;5.000000000000;3.000000000000;5.000000000000;5.000000000000;5.000000000000;5.000000000000;5.000000000000;5.000000000000;5.000000000000;4.000000000000;4.0000000…
5.000000000000;5.000000000000;5.000000000000;5.000000000000;3.000000000000;4.000000000000;5.000000000000;3.000000000000;5.000000000000;5.000000000000;4.000000000000;4.000000000000;5.000000000000;5.000000000000;5.000000000000;4.000000000000;5.000000000000;4.000000000000;3.000000000000;5.000000000000;4.000000000000;4.000000000000;5.000000000000;4.000000000000;4.000000000000;5.000000000000;4.0000000…
4.000000000000;5.000000000000;5.000000000000;5.000000000000;5.000000000000;5.000000000000;5.000000000000;5.000000000000;5.000000000000;4.000000000000;4.000000000000;2.000000000000;2.000000000000;1.000000000000;3.000000000000;3.000000000000;4.000000000000;2.000000000000;4.000000000000;4.000000000000;4.000000000000;4.000000000000;3.000000000000;3.000000000000;2.000000000000;2.000000000000;4.0000000…
4.000000000000;3.000000000000;3.000000000000;4.000000000000;4.000000000000;4.000000000000;4.000000000000;4.000000000000;4.000000000000;5.000000000000;5.000000000000;5.000000000000;5.000000000000;5.000000000000;5.000000000000;5.000000000000;4.000000000000;4.000000000000;4.000000000000;4.000000000000;4.000000000000;4.000000000000;4.000000000000;4.000000000000;4.000000000000;4.000000000000;4.0000000…
4.000000000000;5.000000000000;4.000000000000;4.000000000000;4.000000000000;4.000000000000;4.000000000000;4.000000000000;3.000000000000;3.000000000000;4.000000000000;3.000000000000;3.000000000000;3.000000000000;3.000000000000;3.000000000000;3.000000000000;4.000000000000;3.000000000000;3.000000000000;3.000000000000;3.000000000000;3.000000000000;3.000000000000;3.000000000000;3.000000000000;4.0000000…
4.000000000000;4.000000000000;4.000000000000;4.000000000000;3.000000000000;3.000000000000;3.000000000000;4.000000000000;4.000000000000;4.000000000000;4.000000000000;3.000000000000;2.000000000000;3.000000000000;3.000000000000;4.000000000000;3.000000000000;4.000000000000;4.000000000000;3.000000000000;4.000000000000;4.000000000000;3.000000000000;3.000000000000;3.000000000000;4.000000000000;4.0000000…
5.000000000000;5.000000000000;5.000000000000;5.000000000000;5.000000000000;5.000000000000;4.000000000000;4.000000000000;5.000000000000;4.000000000000;4.000000000000;4.000000000000;4.000000000000;3.000000000000;4.000000000000;4.000000000000;5.000000000000;4.000000000000;4.000000000000;4.000000000000;4.000000000000;5.000000000000;4.000000000000;4.000000000000;4.000000000000;4.000000000000;4.0000000…
5.000000000000;5.000000000000;5.000000000000;4.000000000000;4.000000000000;4.000000000000;4.000000000000;4.000000000000;3.000000000000;5.000000000000;4.000000000000;3.000000000000;3.000000000000;3.000000000000;4.000000000000;3.000000000000;4.000000000000;3.000000000000;5.000000000000;5.000000000000;5.000000000000;5.000000000000;4.000000000000;3.000000000000;3.000000000000;4.000000000000;4.0000000…
5.000000000000;5.000000000000;5.000000000000;4.000000000000;5.000000000000;5.000000000000;5.000000000000;4.000000000000;5.000000000000;5.000000000000;5.000000000000;4.000000000000;3.000000000000;4.000000000000;5.000000000000;3.000000000000;3.000000000000;5.000000000000;5.000000000000;4.000000000000;4.000000000000;4.000000000000;4.000000000000;4.000000000000;4.000000000000;5.000000000000;5.0000000…
5.000000000000;5.000000000000;5.000000000000;5.000000000000;5.000000000000;5.000000000000;4.000000000000;5.000000000000;5.000000000000;5.000000000000;4.000000000000;5.000000000000;5.000000000000;4.000000000000;4.000000000000;5.000000000000;4.000000000000;5.000000000000;5.000000000000;5.000000000000;4.000000000000;5.000000000000;5.000000000000;5.000000000000;5.000000000000;5.000000000000;4.0000000…
4.000000000000;5.000000000000;4.000000000000;4.000000000000;4.000000000000;5.000000000000;5.000000000000;5.000000000000;5.000000000000;4.000000000000;4.000000000000;4.000000000000;4.000000000000;5.000000000000;4.000000000000;5.000000000000;4.000000000000;4.000000000000;4.000000000000;4.000000000000;5.000000000000;5.000000000000;4.000000000000;5.000000000000;5.000000000000;5.000000000000;4.0000000…
3.000000000000;4.000000000000;3.000000000000;5.000000000000;4.000000000000;4.000000000000;3.000000000000;3.000000000000;4.000000000000;3.000000000000;4.000000000000;4.000000000000;3.000000000000;3.000000000000;4.000000000000;3.000000000000;3.000000000000;5.000000000000;4.000000000000;4.000000000000;5.000000000000;5.000000000000;4.000000000000;4.000000000000;5.000000000000;5.000000000000;5.0000000…
5.000000000000;4.000000000000;4.000000000000;5.000000000000;4.000000000000;5.000000000000;4.000000000000;4.000000000000;5.000000000000;3.000000000000;3.000000000000;5.000000000000;3.000000000000;5.000000000000;5.000000000000;4.000000000000;5.000000000000;4.000000000000;5.000000000000;5.000000000000;4.000000000000;4.000000000000;4.000000000000;5.000000000000;4.000000000000;4.000000000000;3.0000000…
5.000000000000;4.000000000000;4.000000000000;4.000000000000;5.000000000000;5.000000000000;5.000000000000;5.000000000000;5.000000000000;5.000000000000;5.000000000000;4.000000000000;4.000000000000;4.000000000000;4.000000000000;4.000000000000;4.000000000000;4.000000000000;4.000000000000;4.000000000000;5.000000000000;5.000000000000;4.000000000000;5.000000000000;4.000000000000;4.000000000000;5.0000000…
4.000000000000;4.000000000000;3.000000000000;3.000000000000;3.000000000000;4.000000000000;4.000000000000;4.000000000000;3.000000000000;4.000000000000;4.000000000000;3.000000000000;3.000000000000;3.000000000000;3.000000000000;3.000000000000;3.000000000000;3.000000000000;4.000000000000;4.000000000000;4.000000000000;4.000000000000;4.000000000000;4.000000000000;4.000000000000;4.000000000000;4.0000000…
5.000000000000;5.000000000000;5.000000000000;5.000000000000;5.000000000000;5.000000000000;5.000000000000;4.000000000000;5.000000000000;3.000000000000;3.000000000000;3.000000000000;2.000000000000;3.000000000000;2.000000000000;4.000000000000;2.000000000000;4.000000000000;4.000000000000;3.000000000000;4.000000000000;4.000000000000;4.000000000000;3.000000000000;3.000000000000;3.000000000000;4.0000000…
4.000000000000;4.000000000000;4.000000000000;4.000000000000;4.000000000000;4.000000000000;4.000000000000;4.000000000000;4.000000000000;4.000000000000;4.000000000000;3.000000000000;4.000000000000;4.000000000000;3.000000000000;4.000000000000;3.000000000000;3.000000000000;4.000000000000;3.000000000000;3.000000000000;3.000000000000;2.000000000000;2.000000000000;2.000000000000;3.000000000000;3.0000000…
5.000000000000;5.000000000000;5.000000000000;5.000000000000;5.000000000000;5.000000000000;5.000000000000;5.000000000000;5.000000000000;5.000000000000;5.000000000000;5.000000000000;4.000000000000;4.000000000000;4.000000000000;5.000000000000;5.000000000000;5.000000000000;5.000000000000;5.000000000000;5.000000000000;5.000000000000;4.000000000000;5.000000000000;5.000000000000;5.000000000000;5.0000000…
5.000000000000;5.000000000000;4.000000000000;5.000000000000;5.000000000000;4.000000000000;5.000000000000;4.000000000000;5.000000000000;5.000000000000;5.000000000000;3.000000000000;3.000000000000;4.000000000000;5.000000000000;2.000000000000;4.000000000000;3.000000000000;5.000000000000;4.000000000000;5.000000000000;4.000000000000;4.000000000000;3.000000000000;5.000000000000;4.000000000000;5.0000000…
5.000000000000;4.000000000000;5.000000000000;4.000000000000;4.000000000000;5.000000000000;4.000000000000;4.000000000000;5.000000000000;3.000000000000;3.000000000000;3.000000000000;3.000000000000;3.000000000000;3.000000000000;4.000000000000;4.000000000000;4.000000000000;3.000000000000;4.000000000000;4.000000000000;4.000000000000;3.000000000000;3.000000000000;3.000000000000;4.000000000000;4.0000000…
5.000000000000;5.000000000000;5.000000000000;5.000000000000;5.000000000000;5.000000000000;5.000000000000;5.000000000000;5.000000000000;5.000000000000;3.000000000000;3.000000000000;3.000000000000;3.000000000000;4.000000000000;5.000000000000;3.000000000000;3.000000000000;5.000000000000;5.000000000000;5.000000000000;5.000000000000;3.000000000000;4.000000000000;3.000000000000;4.000000000000;5.0000000…
4.000000000000;5.000000000000;4.000000000000;4.000000000000;4.000000000000;5.000000000000;5.000000000000;4.000000000000;5.000000000000;4.000000000000;4.000000000000;3.000000000000;3.000000000000;2.000000000000;3.000000000000;3.000000000000;2.000000000000;4.000000000000;4.000000000000;4.000000000000;4.000000000000;4.000000000000;3.000000000000;3.000000000000;3.000000000000;4.000000000000;4.0000000…
4.000000000000;4.000000000000;4.000000000000;4.000000000000;3.000000000000;3.000000000000;3.000000000000;4.000000000000;4.000000000000;4.000000000000;4.000000000000;4.000000000000;4.000000000000;4.000000000000;4.000000000000;3.000000000000;3.000000000000;4.000000000000;4.000000000000;3.000000000000;3.000000000000;3.000000000000;3.000000000000;3.000000000000;4.000000000000;3.000000000000;4.0000000…
4.000000000000;4.000000000000;4.000000000000;4.000000000000;4.000000000000;4.000000000000;4.000000000000;4.000000000000;4.000000000000;4.000000000000;4.000000000000;4.000000000000;3.000000000000;3.000000000000;4.000000000000;3.000000000000;4.000000000000;4.000000000000;3.000000000000;3.000000000000;3.000000000000;4.000000000000;4.000000000000;4.000000000000;4.000000000000;4.000000000000;4.0000000…
5.000000000000;5.000000000000;5.000000000000;5.000000000000;5.000000000000;5.000000000000;5.000000000000;4.000000000000;4.000000000000;4.000000000000;4.000000000000;4.000000000000;4.000000000000;3.000000000000;3.000000000000;4.000000000000;4.000000000000;4.000000000000;4.000000000000;4.000000000000;4.000000000000;4.000000000000;4.000000000000;4.000000000000;4.000000000000;4.000000000000;3.0000000…
4.000000000000;4.000000000000;4.000000000000;4.000000000000;4.000000000000;4.000000000000;4.000000000000;4.000000000000;4.000000000000;4.000000000000;4.000000000000;4.000000000000;4.000000000000;5.000000000000;4.000000000000;4.000000000000;4.000000000000;4.000000000000;5.000000000000;3.000000000000;4.000000000000;4.000000000000;4.000000000000;4.000000000000;3.000000000000;4.000000000000;4.0000000…
4.000000000000;4.000000000000;4.000000000000;4.000000000000;4.000000000000;3.000000000000;4.000000000000;3.000000000000;3.000000000000;4.000000000000;4.000000000000;3.000000000000;3.000000000000;3.000000000000;3.000000000000;4.000000000000;3.000000000000;4.000000000000;4.000000000000;3.000000000000;4.000000000000;4.000000000000;4.000000000000;3.000000000000;3.000000000000;3.000000000000;4.0000000…
4.000000000000;3.000000000000;3.000000000000;3.000000000000;3.000000000000;5.000000000000;4.000000000000;4.000000000000;4.000000000000;5.000000000000;4.000000000000;3.000000000000;3.000000000000;4.000000000000;4.000000000000;4.000000000000;4.000000000000;4.000000000000;4.000000000000;4.000000000000;4.000000000000;3.000000000000;4.000000000000;3.000000000000;4.000000000000;5.000000000000;5.0000000…
5.000000000000;4.000000000000;5.000000000000;3.000000000000;3.000000000000;4.000000000000;5.000000000000;4.000000000000;4.000000000000;4.000000000000;4.000000000000;4.000000000000;4.000000000000;4.000000000000;4.000000000000;4.000000000000;5.000000000000;5.000000000000;4.000000000000;5.000000000000;4.000000000000;4.000000000000;3.000000000000;4.000000000000;4.000000000000;4.000000000000;4.0000000…
3.000000000000;3.000000000000;4.000000000000;4.000000000000;4.000000000000;4.000000000000;4.000000000000;3.000000000000;3.000000000000;3.000000000000;3.000000000000;3.000000000000;3.000000000000;3.000000000000;3.000000000000;3.000000000000;3.000000000000;3.000000000000;3.000000000000;3.000000000000;3.000000000000;3.000000000000;3.000000000000;3.000000000000;3.000000000000;3.000000000000;3.0000000…
4.000000000000;5.000000000000;4.000000000000;5.000000000000;5.000000000000;5.000000000000;4.000000000000;4.000000000000;4.000000000000;5.000000000000;3.000000000000;3.000000000000;4.000000000000;4.000000000000;3.000000000000;5.000000000000;4.000000000000;4.000000000000;4.000000000000;3.000000000000;4.000000000000;4.000000000000;4.000000000000;4.000000000000;3.000000000000;4.000000000000;4.0000000…
5.000000000000;5.000000000000;5.000000000000;5.000000000000;5.000000000000;5.000000000000;2.000000000000;1.000000000000;5.000000000000;4.000000000000;2.000000000000;4.000000000000;5.000000000000;4.000000000000;5.000000000000;5.000000000000;5.000000000000;5.000000000000;5.000000000000;3.000000000000;3.000000000000;4.000000000000;5.000000000000;5.000000000000;5.000000000000;5.000000000000;5.0000000…
5.000000000000;3.000000000000;5.000000000000;5.000000000000;5.000000000000;4.000000000000;5.000000000000;4.000000000000;4.000000000000;4.000000000000;4.000000000000;3.000000000000;5.000000000000;3.000000000000;3.000000000000;4.000000000000;3.000000000000;5.000000000000;5.000000000000;5.000000000000;4.000000000000;4.000000000000;4.000000000000;5.000000000000;4.000000000000;5.000000000000;4.0000000…
5.000000000000;4.000000000000;4.000000000000;4.000000000000;5.000000000000;4.000000000000;5.000000000000;4.000000000000;3.000000000000;5.000000000000;4.000000000000;5.000000000000;4.000000000000;4.000000000000;3.000000000000;4.000000000000;4.000000000000;4.000000000000;4.000000000000;4.000000000000;4.000000000000;4.000000000000;4.000000000000;4.000000000000;4.000000000000;4.000000000000;5.0000000…
4.000000000000;3.000000000000;4.000000000000;4.000000000000;5.000000000000;5.000000000000;3.000000000000;4.000000000000;3.000000000000;2.000000000000;2.000000000000;4.000000000000;5.000000000000;4.000000000000;5.000000000000;5.000000000000;5.000000000000;4.000000000000;4.000000000000;3.000000000000;4.000000000000;3.000000000000;4.000000000000;4.000000000000;5.000000000000;4.000000000000;4.0000000…
5.000000000000;5.000000000000;5.000000000000;5.000000000000;5.000000000000;5.000000000000;5.000000000000;5.000000000000;5.000000000000;5.000000000000;4.000000000000;5.000000000000;3.000000000000;4.000000000000;4.000000000000;5.000000000000;4.000000000000;5.000000000000;5.000000000000;5.000000000000;4.000000000000;4.000000000000;4.000000000000;4.000000000000;4.000000000000;5.000000000000;5.0000000…
5.000000000000;3.000000000000;5.000000000000;4.000000000000;4.000000000000;3.000000000000;5.000000000000;3.000000000000;3.000000000000;5.000000000000;5.000000000000;5.000000000000;5.000000000000;4.000000000000;5.000000000000;4.000000000000;5.000000000000;4.000000000000;5.000000000000;4.000000000000;4.000000000000;4.000000000000;4.000000000000;5.000000000000;5.000000000000;4.000000000000;3.0000000…
4.000000000000;4.000000000000;4.000000000000;5.000000000000;4.000000000000;4.000000000000;4.000000000000;4.000000000000;3.000000000000;3.000000000000;4.000000000000;2.000000000000;2.000000000000;3.000000000000;2.000000000000;3.000000000000;3.000000000000;4.000000000000;4.000000000000;4.000000000000;3.000000000000;3.000000000000;3.000000000000;4.000000000000;4.000000000000;4.000000000000;4.0000000…
5.000000000000;5.000000000000;5.000000000000;5.000000000000;5.000000000000;3.000000000000;4.000000000000;4.000000000000;4.000000000000;3.000000000000;4.000000000000;4.000000000000;4.000000000000;5.000000000000;5.000000000000;4.000000000000;3.000000000000;4.000000000000;4.000000000000;4.000000000000;5.000000000000;3.000000000000;4.000000000000;3.000000000000;5.000000000000;5.000000000000;4.0000000…
5.000000000000;5.000000000000;5.000000000000;5.000000000000;5.000000000000;5.000000000000;5.000000000000;5.000000000000;5.000000000000;5.000000000000;5.000000000000;4.000000000000;5.000000000000;3.000000000000;5.000000000000;4.000000000000;4.000000000000;4.000000000000;5.000000000000;4.000000000000;5.000000000000;4.000000000000;4.000000000000;5.000000000000;5.000000000000;4.000000000000;4.0000000…
5.000000000000;5.000000000000;5.000000000000;5.000000000000;5.000000000000;5.000000000000;5.000000000000;4.000000000000;4.000000000000;5.000000000000;5.000000000000;4.000000000000;4.000000000000;3.000000000000;4.000000000000;4.000000000000;5.000000000000;4.000000000000;4.000000000000;4.000000000000;4.000000000000;4.000000000000;4.000000000000;3.000000000000;4.000000000000;4.000000000000;4.0000000…
5.000000000000;4.000000000000;5.000000000000;4.000000000000;4.000000000000;4.000000000000;4.000000000000;4.000000000000;3.000000000000;5.000000000000;3.000000000000;3.000000000000;4.000000000000;4.000000000000;3.000000000000;4.000000000000;4.000000000000;2.000000000000;4.000000000000;3.000000000000;4.000000000000;4.000000000000;4.000000000000;3.000000000000;5.000000000000;3.000000000000;4.0000000…
4.000000000000;5.000000000000;4.000000000000;5.000000000000;4.000000000000;4.000000000000;4.000000000000;5.000000000000;4.000000000000;3.000000000000;3.000000000000;4.000000000000;4.000000000000;5.000000000000;4.000000000000;5.000000000000;5.000000000000;3.000000000000;4.000000000000;5.000000000000;3.000000000000;3.000000000000;3.000000000000;3.000000000000;4.000000000000;5.000000000000;5.0000000…
5.000000000000;3.000000000000;5.000000000000;5.000000000000;5.000000000000;4.000000000000;4.000000000000;4.000000000000;5.000000000000;4.000000000000;4.000000000000;4.000000000000;3.000000000000;4.000000000000;4.000000000000;4.000000000000;5.000000000000;4.000000000000;4.000000000000;4.000000000000;4.000000000000;4.000000000000;4.000000000000;3.000000000000;4.000000000000;4.000000000000;4.0000000…
4.000000000000;4.000000000000;4.000000000000;4.000000000000;4.000000000000;4.000000000000;4.000000000000;3.000000000000;4.000000000000;4.000000000000;3.000000000000;5.000000000000;5.000000000000;5.000000000000;5.000000000000;5.000000000000;5.000000000000;5.000000000000;5.000000000000;5.000000000000;5.000000000000;5.000000000000;4.000000000000;4.000000000000;4.000000000000;4.000000000000;5.0000000…
5.000000000000;5.000000000000;4.000000000000;5.000000000000;4.000000000000;5.000000000000;4.000000000000;5.000000000000;4.000000000000;5.000000000000;4.000000000000;4.000000000000;5.000000000000;5.000000000000;5.000000000000;5.000000000000;5.000000000000;5.000000000000;5.000000000000;5.000000000000;5.000000000000;3.000000000000;5.000000000000;3.000000000000;5.000000000000;4.000000000000;4.0000000…
5.000000000000;5.000000000000;5.000000000000;4.000000000000;4.000000000000;4.000000000000;4.000000000000;4.000000000000;5.000000000000;4.000000000000;5.000000000000;4.000000000000;5.000000000000;3.000000000000;5.000000000000;5.000000000000;4.000000000000;4.000000000000;5.000000000000;4.000000000000;5.000000000000;5.000000000000;5.000000000000;4.000000000000;5.000000000000;4.000000000000;4.0000000…
5.000000000000;4.000000000000;4.000000000000;4.000000000000;4.000000000000;4.000000000000;4.000000000000;3.000000000000;3.000000000000;4.000000000000;4.000000000000;4.000000000000;4.000000000000;4.000000000000;4.000000000000;4.000000000000;4.000000000000;4.000000000000;5.000000000000;5.000000000000;5.000000000000;5.000000000000;4.000000000000;5.000000000000;4.000000000000;5.000000000000;4.0000000…
4.000000000000;4.000000000000;4.000000000000;4.000000000000;4.000000000000;4.000000000000;5.000000000000;3.000000000000;3.000000000000;5.000000000000;5.000000000000;5.000000000000;5.000000000000;5.000000000000;5.000000000000;5.000000000000;5.000000000000;5.000000000000;5.000000000000;5.000000000000;5.000000000000;5.000000000000;5.000000000000;5.000000000000;5.000000000000;5.000000000000;5.0000000…
4.000000000000;5.000000000000;5.000000000000;5.000000000000;5.000000000000;5.000000000000;4.000000000000;4.000000000000;4.000000000000;4.000000000000;4.000000000000;5.000000000000;5.000000000000;3.000000000000;3.000000000000;5.000000000000;5.000000000000;5.000000000000;5.000000000000;5.000000000000;5.000000000000;5.000000000000;5.000000000000;5.000000000000;5.000000000000;5.000000000000;5.0000000…
4.000000000000;5.000000000000;5.000000000000;4.000000000000;5.000000000000;5.000000000000;5.000000000000;5.000000000000;5.000000000000;4.000000000000;5.000000000000;4.000000000000;4.000000000000;4.000000000000;4.000000000000;5.000000000000;5.000000000000;4.000000000000;4.000000000000;4.000000000000;4.000000000000;4.000000000000;4.000000000000;5.000000000000;5.000000000000;5.000000000000;5.0000000…
3.000000000000;3.000000000000;4.000000000000;3.000000000000;3.000000000000;3.000000000000;3.000000000000;3.000000000000;3.000000000000;5.000000000000;5.000000000000;3.000000000000;1.000000000000;4.000000000000;3.000000000000;4.000000000000;2.000000000000;2.000000000000;4.000000000000;4.000000000000;3.000000000000;5.000000000000;5.000000000000;5.000000000000;2.000000000000;2.000000000000;3.0000000…
3.000000000000;4.000000000000;5.000000000000;4.000000000000;5.000000000000;5.000000000000;5.000000000000;5.000000000000;3.000000000000;5.000000000000;5.000000000000;3.000000000000;3.000000000000;2.000000000000;5.000000000000;3.000000000000;3.000000000000;3.000000000000;3.000000000000;3.000000000000;5.000000000000;5.000000000000;5.000000000000;5.000000000000;5.000000000000;5.000000000000;5.0000000…
5.000000000000;5.000000000000;5.000000000000;3.000000000000;5.000000000000;4.000000000000;5.000000000000;5.000000000000;4.000000000000;5.000000000000;5.000000000000;5.000000000000;4.000000000000;3.000000000000;2.000000000000;2.000000000000;2.000000000000;5.000000000000;5.000000000000;5.000000000000;4.000000000000;5.000000000000;4.000000000000;5.000000000000;5.000000000000;4.000000000000;4.0000000…
5.000000000000;3.000000000000;3.000000000000;4.000000000000;5.000000000000;5.000000000000;3.000000000000;4.000000000000;4.000000000000;4.000000000000;5.000000000000;3.000000000000;4.000000000000;5.000000000000;5.000000000000;2.000000000000;4.000000000000;4.000000000000;4.000000000000;3.000000000000;5.000000000000;5.000000000000;5.000000000000;3.000000000000;3.000000000000;5.000000000000;3.0000000…
5.000000000000;4.000000000000;4.000000000000;4.000000000000;5.000000000000;4.000000000000;3.000000000000;3.000000000000;3.000000000000;3.000000000000;4.000000000000;4.000000000000;2.000000000000;5.000000000000;5.000000000000;3.000000000000;3.000000000000;4.000000000000;5.000000000000;3.000000000000;3.000000000000;2.000000000000;5.000000000000;3.000000000000;5.000000000000;5.000000000000;4.0000000…
5.000000000000;5.000000000000;3.000000000000;3.000000000000;5.000000000000;3.000000000000;4.000000000000;5.000000000000;3.000000000000;5.000000000000;5.000000000000;5.000000000000;1.000000000000;4.000000000000;5.000000000000;4.000000000000;5.000000000000;2.000000000000;5.000000000000;5.000000000000;4.000000000000;5.000000000000;5.000000000000;5.000000000000;4.000000000000;3.000000000000;5.0000000…
5.000000000000;5.000000000000;5.000000000000;4.000000000000;5.000000000000;5.000000000000;5.000000000000;5.000000000000;5.000000000000;4.000000000000;4.000000000000;4.000000000000;3.000000000000;3.000000000000;5.000000000000;1.000000000000;5.000000000000;3.000000000000;2.000000000000;4.000000000000;3.000000000000;5.000000000000;4.000000000000;3.000000000000;4.000000000000;3.000000000000;3.0000000…
4.000000000000;4.000000000000;3.000000000000;4.000000000000;5.000000000000;3.000000000000;4.000000000000;4.000000000000;3.000000000000;3.000000000000;5.000000000000;2.000000000000;2.000000000000;3.000000000000;3.000000000000;2.000000000000;5.000000000000;5.000000000000;4.000000000000;3.000000000000;5.000000000000;4.000000000000;5.000000000000;4.000000000000;3.000000000000;5.000000000000;5.0000000…
5.000000000000;4.000000000000;4.000000000000;4.000000000000;5.000000000000;5.000000000000;5.000000000000;3.000000000000;4.000000000000;4.000000000000;5.000000000000;2.000000000000;2.000000000000;2.000000000000;3.000000000000;2.000000000000;4.000000000000;4.000000000000;3.000000000000;3.000000000000;2.000000000000;4.000000000000;5.000000000000;5.000000000000;5.000000000000;4.000000000000;4.0000000…
5.000000000000;5.000000000000;5.000000000000;3.000000000000;4.000000000000;5.000000000000;3.000000000000;5.000000000000;3.000000000000;3.000000000000;4.000000000000;1.000000000000;5.000000000000;3.000000000000;4.000000000000;5.000000000000;5.000000000000;5.000000000000;4.000000000000;4.000000000000;4.000000000000;4.000000000000;5.000000000000;3.000000000000;5.000000000000;4.000000000000;5.0000000…
3.000000000000;4.000000000000;4.000000000000;3.000000000000;4.000000000000;4.000000000000;3.000000000000;4.000000000000;4.000000000000;5.000000000000;5.000000000000;3.000000000000;5.000000000000;2.000000000000;4.000000000000;4.000000000000;4.000000000000;3.000000000000;4.000000000000;4.000000000000;3.000000000000;3.000000000000;4.000000000000;4.000000000000;3.000000000000;5.000000000000;5.0000000…
3.000000000000;4.000000000000;4.000000000000;3.000000000000;5.000000000000;3.000000000000;4.000000000000;4.000000000000;4.000000000000;5.000000000000;5.000000000000;2.000000000000;1.000000000000;3.000000000000;5.000000000000;5.000000000000;3.000000000000;4.000000000000;4.000000000000;5.000000000000;4.000000000000;5.000000000000;5.000000000000;4.000000000000;4.000000000000;5.000000000000;3.0000000…
4.000000000000;3.000000000000;3.000000000000;4.000000000000;4.000000000000;3.000000000000;3.000000000000;5.000000000000;5.000000000000;4.000000000000;4.000000000000;3.000000000000;2.000000000000;3.000000000000;4.000000000000;3.000000000000;5.000000000000;2.000000000000;5.000000000000;4.000000000000;4.000000000000;3.000000000000;5.000000000000;3.000000000000;2.000000000000;5.000000000000;4.0000000…
3.000000000000;3.000000000000;3.000000000000;4.000000000000;4.000000000000;4.000000000000;3.000000000000;5.000000000000;4.000000000000;4.000000000000;5.000000000000;1.000000000000;3.000000000000;1.000000000000;4.000000000000;4.000000000000;5.000000000000;5.000000000000;4.000000000000;5.000000000000;4.000000000000;4.000000000000;5.000000000000;5.000000000000;5.000000000000;4.000000000000;4.0000000…
3.000000000000;5.000000000000;4.000000000000;4.000000000000;4.000000000000;5.000000000000;5.000000000000;3.000000000000;4.000000000000;3.000000000000;4.000000000000;4.000000000000;4.000000000000;4.000000000000;3.000000000000;3.000000000000;4.000000000000;4.000000000000;5.000000000000;4.000000000000;5.000000000000;3.000000000000;4.000000000000;4.000000000000;4.000000000000;3.000000000000;3.0000000…
4.000000000000;5.000000000000;5.000000000000;5.000000000000;3.000000000000;5.000000000000;4.000000000000;3.000000000000;3.000000000000;3.000000000000;4.000000000000;4.000000000000;3.000000000000;3.000000000000;3.000000000000;5.000000000000;5.000000000000;3.000000000000;4.000000000000;3.000000000000;3.000000000000;4.000000000000;4.000000000000;5.000000000000;3.000000000000;2.000000000000;4.0000000…
5.000000000000;4.000000000000;5.000000000000;4.000000000000;3.000000000000;5.000000000000;5.000000000000;4.000000000000;4.000000000000;4.000000000000;5.000000000000;5.000000000000;3.000000000000;3.000000000000;5.000000000000;5.000000000000;4.000000000000;2.000000000000;3.000000000000;4.000000000000;4.000000000000;5.000000000000;4.000000000000;4.000000000000;4.000000000000;3.000000000000;5.0000000…
5.000000000000;5.000000000000;4.000000000000;3.000000000000;5.000000000000;4.000000000000;5.000000000000;4.000000000000;3.000000000000;4.000000000000;3.000000000000;3.000000000000;5.000000000000;4.000000000000;4.000000000000;4.000000000000;5.000000000000;3.000000000000;4.000000000000;4.000000000000;3.000000000000;4.000000000000;3.000000000000;3.000000000000;5.000000000000;4.000000000000;4.0000000…
4.000000000000;4.000000000000;4.000000000000;4.000000000000;5.000000000000;4.000000000000;4.000000000000;3.000000000000;5.000000000000;5.000000000000;5.000000000000;2.000000000000;4.000000000000;4.000000000000;3.000000000000;3.000000000000;4.000000000000;4.000000000000;5.000000000000;3.000000000000;4.000000000000;4.000000000000;4.000000000000;5.000000000000;4.000000000000;4.000000000000;4.0000000…
4.000000000000;4.000000000000;5.000000000000;5.000000000000;4.000000000000;3.000000000000;3.000000000000;3.000000000000;3.000000000000;4.000000000000;3.000000000000;2.000000000000;3.000000000000;5.000000000000;5.000000000000;4.000000000000;3.000000000000;4.000000000000;4.000000000000;5.000000000000;5.000000000000;3.000000000000;5.000000000000;4.000000000000;3.000000000000;4.000000000000;3.0000000…
5.000000000000;5.000000000000;5.000000000000;5.000000000000;5.000000000000;5.000000000000;5.000000000000;4.000000000000;5.000000000000;5.000000000000;4.000000000000;5.000000000000;4.000000000000;5.000000000000;5.000000000000;5.000000000000;5.000000000000;5.000000000000;4.000000000000;5.000000000000;5.000000000000;5.000000000000;5.000000000000;5.000000000000;5.000000000000;5.000000000000;5.0000000…
3.000000000000;4.000000000000;4.000000000000;4.000000000000;5.000000000000;5.000000000000;5.000000000000;4.000000000000;5.000000000000;5.000000000000;4.000000000000;3.000000000000;4.000000000000;4.000000000000;4.000000000000;5.000000000000;4.000000000000;4.000000000000;5.000000000000;4.000000000000;3.000000000000;4.000000000000;3.000000000000;4.000000000000;3.000000000000;4.000000000000;5.0000000…
5.000000000000;5.000000000000;5.000000000000;5.000000000000;5.000000000000;5.000000000000;5.000000000000;5.000000000000;5.000000000000;5.000000000000;5.000000000000;3.000000000000;3.000000000000;4.000000000000;3.000000000000;3.000000000000;5.000000000000;4.000000000000;5.000000000000;5.000000000000;5.000000000000;5.000000000000;5.000000000000;4.000000000000;3.000000000000;5.000000000000;5.0000000…
5.000000000000;5.000000000000;5.000000000000;5.000000000000;5.000000000000;5.000000000000;5.000000000000;5.000000000000;5.000000000000;5.000000000000;5.000000000000;5.000000000000;5.000000000000;4.000000000000;5.000000000000;5.000000000000;5.000000000000;5.000000000000;4.000000000000;4.000000000000;4.000000000000;4.000000000000;4.000000000000;4.000000000000;4.000000000000;4.000000000000;4.0000000…
4.000000000000;4.000000000000;5.000000000000;5.000000000000;5.000000000000;5.000000000000;5.000000000000;4.000000000000;4.000000000000;4.000000000000;5.000000000000;3.000000000000;4.000000000000;4.000000000000;4.000000000000;4.000000000000;4.000000000000;4.000000000000;4.000000000000;4.000000000000;5.000000000000;4.000000000000;4.000000000000;4.000000000000;4.000000000000;4.000000000000;4.0000000…
5.000000000000;4.000000000000;4.000000000000;3.000000000000;3.000000000000;4.000000000000;3.000000000000;4.000000000000;4.000000000000;3.000000000000;4.000000000000;1.000000000000;3.000000000000;1.000000000000;2.000000000000;3.000000000000;3.000000000000;2.000000000000;3.000000000000;4.000000000000;3.000000000000;4.000000000000;2.000000000000;2.000000000000;1.000000000000;3.000000000000;3.0000000…
5.000000000000;5.000000000000;5.000000000000;5.000000000000;5.000000000000;5.000000000000;5.000000000000;5.000000000000;5.000000000000;5.000000000000;5.000000000000;5.000000000000;5.000000000000;5.000000000000;5.000000000000;5.000000000000;5.000000000000;5.000000000000;5.000000000000;5.000000000000;5.000000000000;5.000000000000;5.000000000000;5.000000000000;5.000000000000;5.000000000000;5.0000000…
